# Supplementary material for: Targeting the E2F6-TOP2A-DKK1 axis: a novel therapeutic strategy for EMT-driven hepatocellular carcinoma progression
Source: Front Immunol. 2026 Jul 2;17:1809952. doi: 10.3389/fimmu.2026.1809952 (PMC13373062; doi:10.3389/fimmu.2026.1809952)
Supplement: Supplementary Table 3 — Primers for ChIP-qPCR. [file Table3.xlsx]

## Sheet: Sheet1
Supplementary Table 2
Gene	Forward prime	Reverse prime
TOP2A	F: 5′-GTGGCAAGGATTCTGCTAGTCC-3′	R: 5′-ACCATTCAGGCTCAACACGCTG-3′
E2F6	F:5′-GCGGAGAGTGTATGACATCACC-3′	R: 5′-GTCAGAAAGTTCCTCCTGTAGCT-3′
DKK1	F:5'-GGTATTCCAGAAGAACCACCTTG-3'	R:5'-CTTGGACCAGAAGTGTCTAGCAC-3'
GAPDH	F:5'-GTCTCCTCTGACTTCAACAGCG-3'	R:5'-ACCACCCTGTTGCTGTAGCCAA-3'
