# Supplementary material for: Targeting the E2F6-TOP2A-DKK1 axis: a novel therapeutic strategy for EMT-driven hepatocellular carcinoma progression
Source: Front Immunol. 2026 Jul 2;17:1809952. doi: 10.3389/fimmu.2026.1809952 (PMC13373062; doi:10.3389/fimmu.2026.1809952)
Supplement: Supplementary Table 4 — Deg between the E2F6_H&TOP2A_H and the others. [file Table4.xlsx]

## Sheet: Sheet1
Supplementary Table 2 Primers for ChIP-qPCR
Name	Forward Primer (5'-3')	Reverse Primer (5'-3')
TOP2A-promoter P1	5′-GAGCAATCACGGTTCAAGGC-3′	5′-GAGGCATCGCACACCTGTAA-3′
TOP2A-promoter P2	5′-GACGGGGTCTCGCTATGTTG-3′	5′-GGCTGGAGTCTGTATTCGCA-3′
TOP2A-promoter P3	5′-AATTCGAGGGTAAAGGGGGC-3′	5′-GGAAACTGAGTGCCGGCTTT-3′
