# Supplementary material for: Targeting the E2F6-TOP2A-DKK1 axis: a novel therapeutic strategy for EMT-driven hepatocellular carcinoma progression
Source: Front Immunol. 2026 Jul 2;17:1809952. doi: 10.3389/fimmu.2026.1809952 (PMC13373062; doi:10.3389/fimmu.2026.1809952)
Supplement: Supplementary Table 5 — GO enrichment analysis of DEGs. [file Table5.xlsx]

## Sheet: tables6_deg_genes
Table S6 Differential expression analysis between the E2F6_H&TOP2A_H and the others.xlsx
baseMean	log2FoldChange	lfcSE	stat	pvalue	padj	Change
18.6760592791435	2.69822612215696	0.1984258988994	13.5981549642617	4.10662866087502e-42	1.64035996277795e-39	UP
55.1287639207102	2.02427408924725	0.1586515756634	12.7592435233169	2.76876804259188e-37	7.01993449518746e-35	UP
20.5427404404941	3.4837917403092	0.273627342040079	12.7318845928742	3.93231522818149e-37	9.67960391216635e-35	UP
60.4214555375958	4.46301860601147	0.353446395840123	12.6271441965142	1.49609978296073e-36	3.54505737356881e-34	UP
66.6146003649643	4.02592894511776	0.320695055193462	12.5537605894456	3.79070340364604e-36	8.46120342703415e-34	UP
804.281737521275	2.98506644814174	0.241849801504166	12.3426458470354	5.3372652986024e-35	1.08256819504612e-32	UP
16537.1447872223	-2.14309	0.175561305254912	-12.2071	2.8500410371985e-34	5.2744482085497e-32	DOWN
82.4305358764301	2.09304220371927	0.171653101989589	12.1934423523917	3.36884168387151e-34	6.18939217774479e-32	UP
2.90863623803819	3.23504045087467	0.266569345521451	12.1358307143173	6.8214200044584e-34	1.22171959339185e-31	UP
34.9504869136395	2.45683237454524	0.202902490812399	12.1084387121536	9.52906987527546e-34	1.68537759716488e-31	UP
30.5691168953166	2.42238326654747	0.200115742698516	12.104911057382	9.94771440651453e-34	1.73940931767427e-31	UP
63.7439100301999	3.15073218770937	0.261532977557876	12.0471697952971	2.00724189081363e-33	3.4155443556838e-31	UP
16.7341015270328	5.06851413125838	0.421780574451083	12.0169453935964	2.89475869948513e-33	4.86051073289709e-31	UP
43.0165686298357	5.04778555406848	0.422405487606824	11.9500946416846	6.48513433404658e-33	1.04728723506635e-30	UP
32.1990011726837	2.05415260326467	0.172473803731333	11.9099397057682	1.05053196955652e-32	1.6441473800084e-30	UP
1835.04354532045	-2.3471	0.197540748578142	-11.8816	1.47473846434075e-32	2.21245674703523e-30	DOWN
141.838401866834	4.37261777207385	0.369895123772061	11.8212365912895	3.03188452543601e-32	4.41783909528187e-30	UP
81.4509170239236	2.96030134831876	0.251600355785019	11.765886972148	5.85081851607885e-32	8.3338007110485e-30	UP
189.692977094319	2.5510507713239	0.217845603719961	11.7103615026505	1.1279765895702e-31	1.57135815670126e-29	UP
15.7460427092437	2.4147619839472	0.208362798490174	11.5892184278811	4.67377788444077e-31	6.30313640862294e-29	UP
324.692150056149	2.94422985234437	0.254064723587015	11.5885031608333	4.71296714733943e-31	6.32235815098645e-29	UP
2136.76410069258	-2.05397	0.177857337119101	-11.5484	7.51748521095212e-31	9.82465567208661e-29	DOWN
396046.663885948	-2.07413	0.18156658319359	-11.4235	3.19108038026154e-30	4.0252065652314e-28	DOWN
31.7296244060997	3.22609996853595	0.28614894823665	11.2741982398199	1.75974390479147e-29	2.03728524941018e-27	UP
47.0433582622274	3.18474535371366	0.283591138488009	11.2300594817363	2.90283062924581e-29	3.2856414184776e-27	UP
18.2968732844788	3.90563662564548	0.356226373450101	10.9639176566823	5.69782058053217e-28	5.92059602454151e-26	UP
15.4081184117219	3.70750931270341	0.338260068524206	10.9605290653398	5.91525386378875e-28	6.071876375e-26	UP
8.04040979977131	4.73635962033978	0.43480656793987	10.893026852793	1.24434503622378e-27	1.2519493670007e-25	UP
593.99721291722	3.56567315335016	0.327628494576026	10.8832815593906	1.38485869671044e-27	1.3823506848975e-25	UP
6.41789883205987	2.60090405746871	0.240400504050081	10.8190457742422	2.79673965574487e-27	2.71680219278756e-25	UP
146.526945080613	2.29616252911546	0.213674318451193	10.7460856585811	6.1830173497854e-27	5.78465763418668e-25	UP
143.099804283932	3.21060686328794	0.299023485683479	10.7369722346372	6.8245938188187e-27	6.26923013341773e-25	UP
16.5214010282622	2.20617780302856	0.206093088600949	10.7047636483352	9.66770528356382e-27	8.72295372809527e-25	UP
54.9166484779933	3.49901880231111	0.327938441899203	10.6697427177098	1.41016301358101e-26	1.25450080864326e-24	UP
24.7873090781755	2.13605083322995	0.200787305783998	10.6384	1.97542532214786e-26	1.71523745266222e-24	UP
300.128066107177	2.06966679770162	0.194587243566316	10.6361895043561	2.02231522738881e-26	1.74995837116778e-24	UP
49.6487293892143	3.39598773689233	0.320219864045864	10.6051751255692	2.81935303856392e-26	2.39872070267617e-24	UP
55900.0564864203	-3.03456	0.286468731700614	-10.593	3.21165026033694e-26	2.70525517277683e-24	DOWN
20.1378831770334	2.30960340714845	0.218117796082665	10.5887894001694	3.35907808647312e-26	2.82006840412051e-24	UP
7.64971563191128	2.92959016192229	0.277397282001394	10.5609908676307	4.51866536195022e-26	3.71968316840538e-24	UP
160.592639827933	2.59589707896728	0.246062385351004	10.5497517439095	5.09314882915761e-26	4.12561327202754e-24	UP
6894.05194565762	-3.07638	0.291885173821087	-10.5397	5.66897029700649e-26	4.56289120350166e-24	DOWN
1982.81476989882	-2.43631	0.231498773537366	-10.5241	6.69253470785247e-26	5.36970015768644e-24	DOWN
6.71078959691619	2.63866865452808	0.253033401592276	10.4281436281676	1.84456708563418e-25	1.41290495133441e-23	UP
5.14966195802402	4.58393328738074	0.442764878987704	10.3529740160534	4.05684317046336e-25	2.99003493441651e-23	UP
350.575826928574	-2.98533	0.288384877427545	-10.3519	4.10217124914439e-25	3.01467970582049e-23	DOWN
43.2207082509547	2.27111753162387	0.220761262078797	10.2876632894644	8.00965275713543e-25	5.70440269675314e-23	UP
34.5356606803573	3.09395300207978	0.300967681924783	10.2800173835708	8.67119604686074e-25	6.12394163153502e-23	UP
25.4410435725414	-2.73679	0.267822671014119	-10.2186	1.63609217308411e-24	1.12112110692904e-22	DOWN
13.5924243828519	2.8775173700722	0.282076460813055	10.2011963769613	1.95844987642546e-24	1.31361212081723e-22	UP
52.8884613948844	3.08828828586059	0.304716856645494	10.1349440259338	3.86594918422816e-24	2.52621844373507e-22	UP
6.54477081204346	3.87342167932281	0.382353292362641	10.1304781642866	4.04665682337382e-24	2.63750480976401e-22	UP
44.0094230801147	-3.62297	0.357955998089377	-10.1213	4.4459377640075e-24	2.86825206281542e-22	DOWN
52.1321611208145	3.27044522465455	0.323619559379152	10.105833006289	5.20513131969145e-24	3.33259847170346e-22	UP
39.436943985624	3.28678800409221	0.326295898675997	10.0730288594767	7.27039406774849e-24	4.60833927984238e-22	UP
58.5883293730254	2.4396519647974	0.242396575753566	10.0647129903258	7.91177585212644e-24	4.97754751748918e-22	UP
4431.66731568217	-3.45121	0.343411447763573	-10.0498	9.20750538279138e-24	5.72174243811991e-22	DOWN
8.16870506156669	2.75804301580729	0.274606069600693	10.0436345774068	9.79953769006953e-24	6.07475497784897e-22	UP
4.5110900490776	2.38775224587573	0.237925911891474	10.0356965195319	1.06207152525504e-23	6.56774669544299e-22	UP
7.93622720862699	3.73328186743657	0.372071280520689	10.0337813287069	1.08288302383767e-23	6.6801499236935e-22	UP
6.88402020158067	2.27770547086461	0.227027843337662	10.0327142141633	1.09465354749576e-23	6.73637039883675e-22	UP
3.32814098124485	3.11408148860226	0.310838370878994	10.0183303618411	1.26623894994739e-23	7.7734194520499e-22	UP
28.1531703354443	-3.20109	0.319623473696142	-10.0152	1.30729747484311e-23	8.00609183023481e-22	DOWN
8.89240084524935	2.21632320421375	0.221369539643474	10.0118706836688	1.35172033971078e-23	8.25819698627157e-22	UP
9.39855243894121	-3.22588	0.322492248349824	-10.003	1.47918114691617e-23	8.99356326113014e-22	DOWN
75.1620475368271	2.15541322411834	0.215703750806541	9.99246983911499	1.6443272793506e-23	9.92625567634643e-22	UP
245.911508517499	3.64680970235026	0.365269639636684	9.98388397671803	1.79307431188705e-23	1.07728924416077e-21	UP
12.8898004957834	2.41641813619307	0.24204017935804	9.98354133847571	1.79927913541951e-23	1.07846154135759e-21	UP
41.3615762079005	2.25289	0.225835803262189	9.97579298082979	1.94541181969578e-23	1.16056403003687e-21	UP
12.9844183368148	5.39478123792594	0.542792330544903	9.93894153314618	2.81805481951485e-23	1.66936826855093e-21	UP
74.7543151352323	-2.19479	0.221080962778447	-9.92755	3.15913060148286e-23	1.86705354941717e-21	DOWN
28.1975485304529	2.96847343688039	0.300477351362645	9.87919197043825	5.1244442488642e-23	2.95284453376598e-21	UP
40.6304665723164	2.2027378596406	0.223157524737526	9.87077564259337	5.57319681082057e-23	3.18249621489966e-21	UP
50.2313712811851	2.70599233778835	0.27593263277111	9.80671372795914	1.05343441440294e-22	5.79366076849721e-21	UP
25.1610289711506	6.68027722402229	0.682251678339148	9.79151453358758	1.22447805297259e-22	6.69082253341962e-21	UP
1.19466377679724	2.09383	0.213992812000291	9.7845718304835	1.31149193068264e-22	7.12024976670829e-21	UP
205.90444344568	2.10821245855475	0.215656122116612	9.77580621344371	1.4301412165355e-22	7.73130072580831e-21	UP
187.832875799636	2.27651303928725	0.23306743212023	9.76761540030563	1.55058606214524e-22	8.36458702545329e-21	UP
3.6234700346277	2.71040952982234	0.277582766765347	9.76432925360084	1.60168333234195e-22	8.62188518220763e-21	UP
188.076947891857	-2.45464	0.251556461635138	-9.75782	1.70791499909509e-22	9.1742535777663e-21	DOWN
3423.83050163579	-2.13231	0.21902253398919	-9.7356	2.1256966600556e-22	1.12515476240187e-20	DOWN
590.138454583811	-3.38041	0.35153369159931	-9.61616	6.83314379666502e-22	3.4511459725228e-20	DOWN
313.401790273214	-2.33863	0.243334249456015	-9.61076	7.20181478359249e-22	3.63011554718099e-20	DOWN
8.44299076304971	2.65410133402234	0.276395377940226	9.60255324745815	7.79881436763572e-22	3.91546810845616e-20	UP
39.2215372643543	2.2803993869573	0.237624782456346	9.59663955663476	8.25933520895876e-22	4.12218867889646e-20	UP
22.7785248116323	2.89804494730527	0.302151993288989	9.59134810185905	8.69415050009909e-22	4.33067763810437e-20	UP
5.63945800141072	2.37572182628653	0.247968135805896	9.58075447301096	9.63385813185e-22	4.77064138818213e-20	UP
7.25688975229143	4.59522829352127	0.482554221978763	9.52271907326406	1.6870594432285e-21	8.19419638383437e-20	UP
29.157436078339	2.2137257063032	0.233299137448185	9.48878650181405	2.33739346019495e-21	1.12239154904892e-19	UP
276.725772189642	2.47433131090652	0.261117973296685	9.47591343356195	2.64436848875317e-21	1.26262370365062e-19	UP
54.3512204622943	2.73668891989617	0.289645263469324	9.44841592476447	3.43996991220493e-21	1.60620620909841e-19	UP
7.80532540905569	4.44640005692135	0.472428663599466	9.41179145025606	4.87751709182557e-21	2.22018973691464e-19	UP
5.90597625538561	-3.12556	0.332205012186969	-9.40853	5.03132814030239e-21	2.28609845285353e-19	DOWN
3.78897321726418	4.65234299169995	0.494658606635424	9.40515929429456	5.19514529069047e-21	2.35210203036011e-19	UP
30.8382095602373	-2.09022	0.222692230242641	-9.38615	6.22356163420738e-21	2.79773371761869e-19	DOWN
23.172200278331	2.16481627818713	0.230679265291378	9.38452910127263	6.31982042660312e-21	2.8292438542414e-19	UP
121.629115493046	2.04105264931054	0.217491519459694	9.38451602334218	6.32060472523066e-21	2.8292438542414e-19	UP
183.680839808895	-2.18453	0.232783242067035	-9.38441	6.3271328601202e-21	2.8292438542414e-19	DOWN
7.1848156558091	2.81899740991833	0.300748914958102	9.37325878735441	7.03269264150567e-21	3.12819103917079e-19	UP
13.5424103873748	3.98401907972115	0.427809324817523	9.31260458481238	1.2473530712942e-20	5.34212665026911e-19	UP
6.5805636950061	4.98238046196847	0.535733610315664	9.30010805003023	1.40303031484074e-20	5.94263227959888e-19	UP
29.0929123127263	2.12286989687991	0.22847662101114	9.29140971835543	1.52258147317857e-20	6.42321641779859e-19	UP
39.0851218301701	3.12553202357709	0.336855632300719	9.27855058331592	1.71799613719248e-20	7.1406678790784e-19	UP
2.2251563994076	3.78587538923266	0.408317643341139	9.27188783284994	1.82879920731007e-20	7.57636848074175e-19	UP
216.215775941907	2.12753276372878	0.229793828880764	9.25844168266467	2.07437445496895e-20	8.49655733946411e-19	UP
8.80483972879303	2.53715935900009	0.274785781790682	9.23322648816221	2.62600053089008e-20	1.06698104904146e-18	UP
16.2513056567898	-2.39022	0.259856032403894	-9.19824	3.63847666442665e-20	1.44592378291337e-18	DOWN
62.6653510937232	3.16086398691306	0.343653222712891	9.19783019044706	3.65250400489116e-20	1.44922670641644e-18	UP
78.9957661170599	3.16914147971385	0.34474927760171	9.19259788377328	3.83466255224174e-20	1.51912553671152e-18	UP
188.230059703848	2.36707962152381	0.25868521902172	9.15042471493146	5.67101476872434e-20	2.19515890757614e-18	UP
15.0481891599002	2.30687	0.25249566754331	9.13628705502167	6.4633321489376e-20	2.49044564292042e-18	UP
13.9613652671559	2.10342283583965	0.230768632226587	9.11485592970169	7.877506720554e-20	3.00792628603804e-18	UP
1131.43589801162	2.96899719532955	0.326395776232922	9.09631009811482	9.3452893715715e-20	3.5258998024825e-18	UP
121.107978376232	2.01283170595206	0.221344892667281	9.09364422958559	9.57738739721096e-20	3.60274599508734e-18	UP
5.05502954113237	2.01940243650091	0.22235299284991	9.08196651917353	1.06630575405257e-19	3.98748024900425e-18	UP
1.09426358295194	2.15737138536795	0.237658881887705	9.07759629361261	1.10999009266517e-19	4.13863070726951e-18	UP
15.6159064175535	-2.87896	0.317716938598738	-9.06139	1.28803429588446e-19	4.78137943453216e-18	DOWN
2.04668641734648	3.76851607257094	0.417510382516865	9.02616133724223	1.77799338201522e-19	6.4769029033928e-18	UP
52.0463055776152	2.25131823590892	0.249777269872559	9.01330308021055	1.99941762896144e-19	7.23155985230933e-18	UP
22.6908942850055	5.07140630189046	0.563161955534514	9.00523597528358	2.15202504949714e-19	7.76137170767433e-18	UP
16.4015596390923	3.06570176086826	0.341886942371777	8.96700452962762	3.04687589900306e-19	1.08803509215949e-17	UP
144.423826722873	2.11693614604205	0.236256866437047	8.96031585438015	3.23749689383862e-19	1.14962879896897e-17	UP
188.617591509999	-2.08209	0.232615308109281	-8.9508	3.52913615716709e-19	1.24620777338182e-17	DOWN
83.0129906869572	2.10517372643307	0.23544152939651	8.94138655924086	3.84317483958722e-19	1.34958247760241e-17	UP
56817.7402258204	-2.04514	0.229012228888014	-8.93026	4.2500956962288e-19	1.48221356646747e-17	DOWN
9.25259248682451	2.29509430077511	0.258771048255139	8.86920819098829	7.36678357134731e-19	2.49369066312336e-17	UP
6886.93360933853	-2.00729	0.226917084705194	-8.84592	9.07751047199357e-19	3.03629552119954e-17	DOWN
1.66536943392815	2.47177404035602	0.280358328746665	8.81648157700905	1.1811262499993e-18	3.90943537108124e-17	UP
31.4177375781668	-2.79996	0.317694621154693	-8.81336	1.21450901671443e-18	4.01468860622916e-17	DOWN
15.3124773848802	2.44828666843489	0.279056059062231	8.77345819568429	1.73261286530375e-18	5.61030224609339e-17	UP
1.54814909576322	2.81367776691767	0.322463314696034	8.72557478226615	2.64832025533357e-18	8.41422453054227e-17	UP
2098.05036782292	-2.54396	0.29247	-8.69819	3.37212489134182e-18	1.05551672216149e-16	DOWN
11.1028631398575	2.66649566044812	0.307995470400918	8.65758076564286	4.81882089061584e-18	1.48092587709908e-16	UP
17.7736595938402	5.73539635459212	0.663035471751557	8.65021043209163	5.14045545356368e-18	1.57404719287021e-16	UP
4.11318101100755	4.75824499301331	0.551407426178406	8.62927259792436	6.17433774008748e-18	1.87702828611724e-16	UP
89.0892579470039	2.20280121697742	0.256441491979633	8.58987833822295	8.70614633758822e-18	2.59079382914568e-16	UP
29.6875060845073	2.42829944812223	0.28344927475005	8.56696299633697	1.06250016057414e-17	3.13239872920892e-16	UP
7.37795257106374	2.0241393002549	0.236289423964301	8.56635589649037	1.06811418200309e-17	3.14529233106926e-16	UP
374.674836245276	2.01453135498733	0.23523681761286	8.56384376999493	1.09165736437156e-17	3.20717043062301e-16	UP
44.1842348535872	2.02035588005087	0.236732355342115	8.53434621191151	1.40950181781933e-17	4.08884543352303e-16	UP
185.916133423358	2.07353335731341	0.243245074605077	8.52446184441724	1.53521905396879e-17	4.41815481206865e-16	UP
77.3725081732878	-3.85594	0.453155319133989	-8.5091	1.75286090641833e-17	5.00473371861829e-16	DOWN
8.95084076171143	3.46920794809066	0.408191873804683	8.49896377346956	1.91290585401552e-17	5.43111030489468e-16	UP
64.7629273394172	2.81495128817828	0.331271802995282	8.49740685058659	1.93872966531801e-17	5.49268986529858e-16	UP
55.835090959862	2.36583630862529	0.278799795730162	8.48578924682955	2.14259463914887e-17	6.01587425038543e-16	UP
9.06153710084518	2.42731188011206	0.286977143296745	8.45820629555201	2.71521474745212e-17	7.52366718108208e-16	UP
15.1450573220852	2.29217916040155	0.27174081470246	8.43516702822633	3.30730128910336e-17	9.04566525177203e-16	UP
6.35233334908398	2.50636272064438	0.297754852161779	8.41753779139961	3.84479271323329e-17	1.04035084793294e-15	UP
5.3191267521749	-2.38132	0.283089338343895	-8.4119	4.03408193172259e-17	1.09040632512681e-15	DOWN
22.7778447535816	2.28939948900174	0.27385651611972	8.35985033856523	6.27978703009426e-17	1.63804239054537e-15	UP
1.34584504540798	2.80398694288806	0.335674198416175	8.35329899086144	6.63823339600299e-17	1.72091788877566e-15	UP
34.5681512287096	-2.63325	0.315449180990311	-8.34763	6.96491770335633e-17	1.80192370868262e-15	DOWN
53.3644800794009	2.33882214154931	0.280319999434737	8.34340092132394	7.21839220922353e-17	1.86369771968079e-15	UP
24.7277036020454	2.32443663190162	0.279006397180341	8.33112306883477	8.00790319228822e-17	2.0405264074098e-15	UP
9.64895593237306	2.17931776220253	0.262169345786052	8.31263378892891	9.36010299336834e-17	2.36842366560739e-15	UP
737.526619880239	2.72326220815416	0.327903558081406	8.30507062530281	9.97600905429139e-17	2.51924037412852e-15	UP
31.8362624555132	2.59020951812268	0.312153687319622	8.29786615805853	1.05997996048582e-16	2.66086454635222e-15	UP
234.86934871333	-2.25721	0.27217258721487	-8.29331	1.10143024223565e-16	2.75672876225494e-15	DOWN
3.49543946728517	2.62943799058713	0.31747137650228	8.28244114337736	1.20675604787724e-16	3.01142646042123e-15	UP
2.19593396724045	2.06546926270333	0.249725426294433	8.27096100445971	1.32883511838488e-16	3.29983208536046e-15	UP
1.89042868488205	3.08723742758378	0.374057515248171	8.25337629036948	1.53981256482241e-16	3.78665448773107e-15	UP
99.6629156522837	3.21239	0.389921729199846	8.23854569227291	1.74316491371744e-16	4.26192895105033e-15	UP
103.293095027992	2.06083139593131	0.250314909508082	8.23295504043787	1.82650761205606e-16	4.44853736753789e-15	UP
5.02139769596279	2.08893730565998	0.254901918207656	8.19506310642288	2.5046172540053e-16	6.00776403576634e-15	UP
3.72592084723839	3.83979883700601	0.46920409768924	8.18364301572907	2.7538909516832e-16	6.5869953951864e-15	UP
5.79774849983449	3.17929856108412	0.388744181155735	8.17838237895184	2.87679621714561e-16	6.86155139129913e-15	UP
10.7370252650659	2.27261781854981	0.278930966889168	8.14759954369938	3.71219283987803e-16	8.71381750914116e-15	UP
17.7630737800635	2.3624627335314	0.290288187990075	8.13833573418485	4.00748286898724e-16	9.37322146312754e-15	UP
6.90059879738224	2.15508140760483	0.265010185719598	8.1320701004492	4.22020637723204e-16	9.85258862691907e-15	UP
6363.16604545848	-2.07471	0.255304071203638	-8.12644	4.42090077121945e-16	1.02738330113197e-14	DOWN
14.9486847623741	3.21286801320892	0.395587136999964	8.12177068641445	4.59430785135251e-16	1.06670404087172e-14	UP
4.90979079783592	2.27505346687634	0.280313417119507	8.11610621515988	4.81379412455622e-16	1.11257006594347e-14	UP
94.4015272501619	2.35405672942702	0.291039048465695	8.08845665843528	6.04254813338166e-16	1.38269643839132e-14	UP
3.17499972543371	3.3059481513445	0.408895548013225	8.08506761056145	6.21297206726737e-16	1.41913237651799e-14	UP
20.5202104402649	2.12586333794356	0.263011499725069	8.08277714155374	6.33082532995283e-16	1.44426095077435e-14	UP
118.027120053904	2.45236731529072	0.303497253668088	8.08036081266384	6.45754237583405e-16	1.46838142956858e-14	UP
70.124855482383	-2.07654	0.257044080659528	-8.07854	6.55480600966328e-16	1.48916264846777e-14	DOWN
187.740437105404	2.70052895976356	0.33591000885829	8.03944178067893	9.02486522285596e-16	2.02403774532197e-14	UP
32.6277756247474	2.13856827255854	0.266011359098769	8.03938703897414	9.02889757024196e-16	2.02403774532197e-14	UP
10.0282146461606	2.64704088228716	0.329640666688058	8.03007987115885	9.74092291646299e-16	2.174043658662e-14	UP
6.42972226869926	2.52992093665973	0.315203461124594	8.02631077600922	1.00447572434668e-15	2.23299034128488e-14	UP
3.36973436178368	2.74108374571157	0.342698406954779	7.99853074914724	1.25912581013908e-15	2.77357739272512e-14	UP
40.2507518273198	2.10255782826488	0.26414000146207	7.96001293490869	1.72021295790563e-15	3.71185356040334e-14	UP
62.2049589090009	-2.02434	0.254620468469787	-7.95042	1.85879942340844e-15	3.98714048909456e-14	DOWN
62.849193679311	2.05984320861261	0.259477711968047	7.93842	2.04771970266641e-15	4.37756200180474e-14	UP
96.1619630783671	2.88563773149856	0.366137512423148	7.88129496046721	3.2400544890299e-15	6.75006914666098e-14	UP
2.27138635021031	2.43732571116575	0.310774278320622	7.84275238072048	4.40776639955142e-15	9.03431764706765e-14	UP
10.0777889155533	2.29213346596758	0.292431702181199	7.83818392079567	4.57109161009338e-15	9.32385009511726e-14	UP
14.1006913419505	2.18344136612957	0.278707137377005	7.83417815086684	4.71919263171661e-15	9.60276163599862e-14	UP
1.55509497587136	2.01850455453537	0.257978065054146	7.82432628181667	5.10382767081035e-15	1.03356586873583e-13	UP
249.969950698156	2.55526064268826	0.327124004353695	7.81129054633804	5.66053570914446e-15	1.13632005043269e-13	UP
15.2010193362477	2.35524428614013	0.30241647652166	7.78808189695787	6.80340808143112e-15	1.34550396643217e-13	UP
3.82854202210168	3.20865031670846	0.412110531060462	7.78589741070634	6.92201011600658e-15	1.36682744923077e-13	UP
4.38652493233497	2.60577110460453	0.335032316021741	7.77767092901998	7.38719222610135e-15	1.45528260839606e-13	UP
7.7906658546491	3.13824115377519	0.40773011581031	7.69685885855733	1.39451783683953e-14	2.6563940822862e-13	UP
4.14974804590472	2.75705197247444	0.358927541239268	7.68136087566638	1.57407366102528e-14	2.96942437512164e-13	UP
27785.479647389	-2.08162	0.271161812831632	-7.67668	1.63262595110302e-14	3.07759095645099e-13	DOWN
46.9038047821621	3.08430790583526	0.402781824845991	7.65751510017758	1.89565065296777e-14	3.53139799084092e-13	UP
43.1121845500685	2.06848831709742	0.270159709664489	7.65653886608877	1.91010967022092e-14	3.55050737381094e-13	UP
12.6108992452685	2.97350899848309	0.389273169440106	7.63861789591076	2.19565850692357e-14	4.01940258372132e-13	UP
64.9768315439002	2.40276647688966	0.314755132876143	7.63376423740532	2.27996694475108e-14	4.16471771737888e-13	UP
2.83268541530021	2.12064293136156	0.278220304231636	7.62217170748255	2.4944291149753e-14	4.53035499864496e-13	UP
10.761001121756	2.24593879879133	0.294936815340967	7.61498287758643	2.63726427140273e-14	4.77267654083832e-13	UP
4.0391753364546	2.67169443731481	0.35111539048951	7.60916356753845	2.7587543533829e-14	4.98187021906482e-13	UP
4.45555970156996	5.54094698690698	0.7305576704671	7.58454426104956	3.33657758426849e-14	5.95324335478842e-13	UP
44.3322416094856	2.40734708405581	0.318079592356009	7.56837955627595	3.77908470949895e-14	6.70034361710744e-13	UP
3.12457548804946	2.2155033228339	0.292811970865722	7.56630036771919	3.84003573825104e-14	6.78941883595655e-13	UP
7.91012030271005	-2.28839	0.302479594356908	-7.56545	3.86520465342569e-14	6.82915670961359e-13	DOWN
2.35228537783513	3.49549307926953	0.462413731510965	7.55923287106503	4.05453445789577e-14	7.11902123583721e-13	UP
18.9668283564473	2.89924781808256	0.383563169882489	7.55872316669715	4.07045168231726e-14	7.13708381420968e-13	UP
2.63841815990671	2.51765570443384	0.335034631523328	7.5146133191862	5.70793894547783e-14	9.77831648808412e-13	UP
15.7898889244646	3.01228211991872	0.401334591110492	7.50566282259333	6.11185495810091e-14	1.0413976519334e-12	UP
16.2694481888693	3.3383415764682	0.445117283170219	7.4999145229586	6.38594625038679e-14	1.08445600289556e-12	UP
16.0587154973183	-2.48175	0.331003124255623	-7.49765	6.49729288390185e-14	1.10262626357729e-12	DOWN
16.4991929805756	2.73848363904328	0.366494990559524	7.47209023201781	7.89308513187916e-14	1.32794479385311e-12	UP
18.7754454413128	2.75795555012052	0.369578818872684	7.4624286059819	8.49420434407828e-14	1.42247065349908e-12	UP
5.58703664552115	3.55624946498693	0.476749331280114	7.45936959248184	8.69374261595336e-14	1.45204973837208e-12	UP
6.18355791367257	2.2294514746554	0.299070420274479	7.45460374385828	9.01383260100847e-14	1.50246836291524e-12	UP
589.31712035173	2.38687016495913	0.320735759830893	7.44185857609891	9.9278477305867e-14	1.64516765595618e-12	UP
3.50914883821986	2.65476544984608	0.357038274818607	7.43552060684484	1.04156928025113e-13	1.72038746133467e-12	UP
60355.0628418187	-2.40694	0.324076099601972	-7.42708	1.11023561256561e-13	1.82785154032393e-12	DOWN
22.2555279049034	3.0642497185408	0.413600770906847	7.40871375027235	1.27530235566858e-13	2.0713655301487e-12	UP
2.66063615931087	2.59121844854315	0.350938904922618	7.38367394494068	1.5398026767382e-13	2.47089601683674e-12	UP
40.6670381094709	2.47262121541612	0.335825700938648	7.36281115026346	1.80077047814844e-13	2.86428699516785e-12	UP
9.26004664728223	2.03602071475691	0.27703705889429	7.34927205364898	1.99289197999167e-13	3.14423044559482e-12	UP
44.7396700293705	2.37902351955085	0.324623715639687	7.3285573571323	2.32643392834686e-13	3.61645651865765e-12	UP
5.38969364043182	2.26518985441173	0.309129809246791	7.32763320344604	2.34252797803581e-13	3.63701496357133e-12	UP
31.1410858408584	2.19221801665075	0.299208061145899	7.32673447451599	2.35828413662717e-13	3.65476381418369e-12	UP
7.72519183808232	2.6246087723662	0.358637753304719	7.31827240211428	2.51183588787391e-13	3.87850713161724e-12	UP
82.5652014208248	2.22111162679167	0.303859886453482	7.30965726577307	2.67824629835225e-13	4.1204039228412e-12	UP
6.17013368690155	2.38402171480903	0.327202764681561	7.28606837148577	3.19131066109092e-13	4.84215981456009e-12	UP
4.85805378323467	2.68815398021333	0.369040891359896	7.28416292922887	3.23673653496254e-13	4.89935630492181e-12	UP
14.9572713078523	2.01390360643136	0.276877223442995	7.27363407285106	3.49943135324299e-13	5.26243075504881e-12	UP
25.0296856069359	2.29762343179065	0.315966281068728	7.27173616127373	3.54896253225806e-13	5.33059218263453e-12	UP
11.4799786057048	2.48481846328385	0.343329332772688	7.23741966122364	4.57301463276382e-13	6.74879004651303e-12	UP
1.51059039302111	2.24689177434898	0.310466267812129	7.23715265488561	4.5820232055811e-13	6.75726030620243e-12	UP
6.90194863115497	-2.84881	0.393755034316608	-7.23498	4.65601004524599e-13	6.85929568199691e-12	DOWN
7.83229177703934	2.43630997199806	0.337841393384994	7.2114016212978	5.53788512447867e-13	8.0926535703765e-12	UP
1.12738340807472	-2.02121	0.28029766744165	-7.21094	5.55661640053347e-13	8.11534863013396e-12	DOWN
8.97954649511172	2.31491701794677	0.32121386237191	7.20677806634167	5.7291264182177e-13	8.35766807868191e-12	UP
119.140181206834	-2.48938	0.345781645966351	-7.19929	6.0528306279346e-13	8.7894311420764e-12	DOWN
9.19059353952187	3.6528737060154	0.507423467350925	7.19886631394038	6.0715241793643e-13	8.81152971056683e-12	UP
104.981689638592	-2.33718	0.325324121461275	-7.18416	6.76236862866604e-13	9.74165308018175e-12	DOWN
8.53189161700678	3.27744351778315	0.456547380508025	7.17875878323114	7.03471344330719e-13	1.01158731441717e-11	UP
3.32088650637601	2.16560227614959	0.301763308154916	7.17649302491685	7.15222989666115e-13	1.02682693544704e-11	UP
1.82433339317759	2.33195253764429	0.325088276197297	7.17329017497088	7.3216434383891e-13	1.04996011163415e-11	UP
3.89073796421889	2.03212613867663	0.283913108134384	7.15756363638824	8.2123471728249e-13	1.16909517248626e-11	UP
14808.3239742983	-2.03106	0.283965196406426	-7.15248	8.52218012147909e-13	1.2084527673377e-11	DOWN
8.49313178114808	2.02430039208743	0.283172234149339	7.14865423924248	8.76327488820398e-13	1.24055874659701e-11	UP
19.1498057057255	-2.15096	0.301502072104322	-7.13415	9.73903528634982e-13	1.36799723351863e-11	DOWN
3.08143017659047	2.73502794609607	0.384767937213379	7.10825326534244	1.17520760363989e-12	1.62820839249649e-11	UP
3052.48743366662	-2.29352	0.325282830996475	-7.05084	1.77835757302331e-12	2.39196169264897e-11	DOWN
16.418016575828	2.05295307082723	0.293209696299704	7.00165477723085	2.52956766710042e-12	3.33687089654859e-11	UP
6.05660251258521	3.32785666912245	0.475345075790492	7.00092803862177	2.54272529576737e-12	3.35248347108092e-11	UP
41.3245820767934	2.0878829533465	0.298657846472299	6.9908859854454	2.73155684270623e-12	3.57911587545085e-11	UP
2.8626673634082	2.22347602090839	0.318193322746361	6.98781483444507	2.79200532089905e-12	3.65265752869322e-11	UP
20.0994954309904	2.04095430439359	0.292380153070441	6.98048168783151	2.9416970514699e-12	3.8326714821669e-11	UP
2.56454381936337	3.63424217407781	0.520937475851839	6.97635002767862	3.02947401115499e-12	3.93893764506787e-11	UP
2.78080079211743	3.33921149965278	0.479509525309035	6.96380639675659	3.31199690417425e-12	4.27340302841903e-11	UP
8.89786433059774	3.23417875492104	0.464640416753861	6.96060574651714	3.38812727858133e-12	4.36496844619669e-11	UP
1.03951792498665	2.7787917021063	0.399510876200006	6.9554844877744	3.51352442952755e-12	4.51733764636113e-11	UP
1.92887863335047	2.07219175062732	0.298382237952931	6.94475570946753	3.79115785429012e-12	4.85704983515268e-11	UP
2.50126309123579	3.3764534780413	0.486694340351006	6.93752361206048	3.99032646895841e-12	5.07885227379375e-11	UP
1943.73476997919	-2.04635	0.295245633739085	-6.931	4.17879186138646e-12	5.29745444267961e-11	DOWN
3.61266517050503	3.30421843376851	0.478101543031287	6.91112271426467	4.80832876100851e-12	6.023239496374e-11	UP
1.27253509954762	2.73061051652233	0.395262297491001	6.90835056582774	4.90321105777209e-12	6.13603223883285e-11	UP
143.129576063669	2.15099417643403	0.311793651024511	6.89877478058374	5.24529521299428e-12	6.53188677948217e-11	UP
2.45092807461565	3.3786889354486	0.491481944532925	6.87449248753075	6.22109365522753e-12	7.65677711333198e-11	UP
1.4251282161462	2.12575818854082	0.309600204198743	6.86613949122663	6.59625774062258e-12	8.09886289374067e-11	UP
23.9160134830337	2.6673211521029	0.389232796207591	6.85276569212922	7.24356786726051e-12	8.84224456940409e-11	UP
44.9615190364828	2.35578165426055	0.34433150668155	6.84160934607493	7.8308396601106e-12	9.51332576628865e-11	UP
11.4694864604948	2.27310791922278	0.332433832039246	6.83777552145901	8.04322970225196e-12	9.7573227689424e-11	UP
5.31965276258441	2.31520624374864	0.338642667492926	6.83672338423512	8.10249745620673e-12	9.81513237002701e-11	UP
2.56455058734643	2.39699757457439	0.351115071675208	6.82681481925014	8.68206464513568e-12	1.04683840508863e-10	UP
3.21022099592852	3.21702773300665	0.47184345117996	6.81799805626567	9.23178916026005e-12	1.10877679947529e-10	UP
5.79942806676591	-2.047	0.301529933869476	-6.7887	1.13145318354742e-11	1.34364702649468e-10	DOWN
2.5745599664858	3.20678512762286	0.473206947695754	6.77670761859701	1.22945338448672e-11	1.45254245621045e-10	UP
3.96624176375332	2.78949945979722	0.412365600173433	6.76462696845714	1.33653106363826e-11	1.56519208256279e-10	UP
8.68723168072726	3.40273009986747	0.503210823538363	6.76203678597556	1.36065142772443e-11	1.59159667986366e-10	UP
6.53981984830252	3.67679729921576	0.5460474851656	6.73347538282444	1.65657699688948e-11	1.91086684163493e-10	UP
3.57412001269678	2.35207246825768	0.349673157351502	6.72648849020259	1.73806389428898e-11	1.99217323579578e-10	UP
4.05175655839517	2.02547424143786	0.301633033901763	6.71502791069468	1.88030225715487e-11	2.13781091604954e-10	UP
150.748934172898	3.64394393190913	0.543065207032463	6.70995652956885	1.94682402113618e-11	2.20947968808804e-10	UP
2.80576948800639	3.10928449907119	0.463671407959554	6.70579303725884	2.00315466098656e-11	2.26732068190416e-10	UP
51.3429826074435	-2.45989	0.367106346348154	-6.70075	2.07356397663829e-11	2.3375882092762e-10	DOWN
6.49750379898711	2.24143446125453	0.334846590192434	6.69391454745409	2.17278327826902e-11	2.44079518109139e-10	UP
5.74297997662277	2.51334050304165	0.376169535478772	6.68140363850247	2.36664375792732e-11	2.64450796996427e-10	UP
136.874708549205	-2.12454	0.318433247998399	-6.67184	2.52609750792676e-11	2.80414519334392e-10	DOWN
4.31127795000568	2.9004639426701	0.435531988895056	6.65958877103052	2.74594809473899e-11	3.02698991278315e-10	UP
98.9576764239337	2.65259317686162	0.398461052729426	6.65709523852223	2.79292223079522e-11	3.07476119147122e-10	UP
7.05741523711072	2.68440104299273	0.403424477254614	6.65403611912848	2.85162643785593e-11	3.1380267667274e-10	UP
67.8655187390227	-2.15929	0.325613747850537	-6.63144	3.32438715099008e-11	3.61434441793322e-10	DOWN
12.907707891369	2.41225874297402	0.36442905301608	6.61928219775493	3.60947223672271e-11	3.89755362392962e-10	UP
16.4305046218096	-2.44714	0.371086015386279	-6.59454	4.26567482253594e-11	4.54993350654506e-10	DOWN
114.05721251604	2.32381977963676	0.352720662110624	6.58827233349869	4.44973909499259e-11	4.73034318718835e-10	UP
12.9078659745286	3.36540475268451	0.513371736546466	6.5554928584969	5.54584033890134e-11	5.81510487810192e-10	UP
5.45469314465751	4.05135162337982	0.618291956237584	6.55248961677104	5.65856544284026e-11	5.92595077396828e-10	UP
2.1894788248439	2.67341880964564	0.408366338458445	6.54661894939141	5.88542757859569e-11	6.14576321366207e-10	UP
2.86054268535935	2.04137763095429	0.313366267902324	6.51435026692338	7.30049634095667e-11	7.51204481447303e-10	UP
1.59744315753393	3.22690677781831	0.495576415139833	6.51142120415032	7.44430759056227e-11	7.6507083360809e-10	UP
5.16135296463791	2.26097556918801	0.347825948028284	6.50030735775974	8.01560737058935e-11	8.21122057672414e-10	UP
10.7232140310661	2.77082033563513	0.426715684764385	6.49336416392816	8.39404522367427e-11	8.56084563962339e-10	UP
489.416225102691	2.56883991141028	0.395918548899971	6.48830401744906	8.68079798521459e-11	8.83552597820677e-10	UP
53.190672265574	2.29553830125639	0.353882808695643	6.4867188935156	8.77257933587046e-11	8.9253602119446e-10	UP
62.7151266123716	2.5511420527132	0.393766236244255	6.47882	9.24403918629676e-11	9.33758444340112e-10	UP
1.43837724993638	2.6228160558049	0.404908135203029	6.47755830958982	9.32187540549315e-11	9.40496733111314e-10	UP
109.043705943158	2.23029370112869	0.346117656545528	6.44374437117258	1.1656134751878e-10	1.15712466914298e-09	UP
13.2147281159295	2.63457082169406	0.409120251375728	6.43960012449866	1.19788673153971e-10	1.18730336948623e-09	UP
2.00667527259567	2.02357080974617	0.315076892163758	6.42246657902934	1.34083694984074e-10	1.31765814055279e-09	UP
3.30514088660444	2.01956367692871	0.314612408458264	6.41921177497554	1.36981740203988e-10	1.34197644556874e-09	UP
5.70163923693634	2.71059157585718	0.423141548951261	6.40587430512384	1.49510102713377e-10	1.45459675525517e-09	UP
3.3637144917368	2.26949152550012	0.354506676771251	6.4018301324252	1.53525423071662e-10	1.48966076408685e-09	UP
62.4143990870456	2.44070283242893	0.382980878905309	6.37291041632496	1.85474235339121e-10	1.78235811152816e-09	UP
1.65428527437989	2.79770687065613	0.439294205661645	6.36864050242217	1.90711022871553e-10	1.8260148315277e-09	UP
0.792296259229302	2.08571955370857	0.328377552482393	6.35158992428509	2.13100781877209e-10	2.0288986945981e-09	UP
14.2514484031551	2.12606401693768	0.33536146398034	6.3396193221005	2.30333567805662e-10	2.17987207097602e-09	UP
3.56814292450881	2.68754161563868	0.426149121432076	6.3065755165872	2.85276820248277e-10	2.65135942103183e-09	UP
2.24876025337217	2.44201795355998	0.388569594563492	6.28463469022394	3.28625515357763e-10	3.02650610838385e-09	UP
4.58473671022814	4.49009024617432	0.715055326037096	6.27936060704396	3.39968241769864e-10	3.11850752598883e-09	UP
118.790367634229	2.28827897039908	0.365084623922744	6.2678042855163	3.66174602764516e-10	3.34076677887425e-09	UP
71.9853091554555	-2.70254	0.432398630776546	-6.25011	4.10165991099737e-10	3.71537997082627e-09	DOWN
85.2193699710564	3.38673474012157	0.542418532793639	6.24376664027083	4.27157147617774e-10	3.85963732027835e-09	UP
38.6031718345683	2.89740731692824	0.464106464749099	6.24297986991973	4.29312171458732e-10	3.87772739407363e-09	UP
43.3810567872554	2.26465301039751	0.3631285371164	6.23650520110893	4.47454444580331e-10	4.02439162394101e-09	UP
0.918797537637417	2.73042442724444	0.439905631696962	6.2068412643677	5.40601527573665e-10	4.804210000036e-09	UP
1.56537933024586	2.91195780705713	0.469461771754561	6.20275809928891	5.5482087355815e-10	4.92022680244607e-09	UP
5.31232893841862	4.45244512149311	0.721409031470451	6.17187327474633	6.74855831031686e-10	5.91437771862335e-09	UP
0.782056702204584	2.09112923466894	0.341977333410142	6.11481823609928	9.66670803600751e-10	8.27726158544189e-09	UP
1.05486303774394	2.90030478062007	0.474398021948398	6.11365276926796	9.73760626580905e-10	8.32953000213639e-09	UP
53.0571663245945	-2.22588	0.364435407682263	-6.10776	1.01040717762144e-09	8.60815308515259e-09	DOWN
2.26694224169879	3.52650739985226	0.577843442088307	6.10287690919807	1.04176071059183e-09	8.85444219119851e-09	UP
1.75687155116352	2.8397504827463	0.465371236190832	6.10211861392702	1.04671648507083e-09	8.8935823600824e-09	UP
2.53603856692927	3.08467437729785	0.506777112711008	6.08684626816779	1.15156444744227e-09	9.71929593889857e-09	UP
2.82273361418282	2.42086849143634	0.397947670337942	6.08338400217423	1.17672060403308e-09	9.91546079669166e-09	UP
1.61241770190828	3.66933512052317	0.603227846681212	6.08283443927665	1.18076258129436e-09	9.93926111757546e-09	UP
37.1952761706324	2.62052724921334	0.433347675334574	6.04717043235576	1.47411796541554e-09	1.21980374984157e-08	UP
57.9689190380531	-3.96351	0.656651626380268	-6.03595	1.58033219198914e-09	1.29837143213521e-08	DOWN
15.9161621385228	2.34459696437759	0.38865035999656	6.03266381741765	1.61278711545842e-09	1.322464570677e-08	UP
90.3005149876387	2.9652501035167	0.491902157009802	6.02812990604067	1.65867708781001e-09	1.35789792974927e-08	UP
15.2596102988736	2.3918721908524	0.397348725878128	6.0195793646159	1.74870900549123e-09	1.42516130264303e-08	UP
46.7576694506605	2.38814784259906	0.396829457210115	6.01807098542732	1.76507793947771e-09	1.43711580210398e-08	UP
4.39338831865113	-2.16279	0.361290724693522	-5.98628	2.14692958752875e-09	1.72311658000012e-08	DOWN
1.8688655823323	2.53432539784927	0.424003958237438	5.9771267428359	2.2710750730394e-09	1.81528491178565e-08	UP
8.05515793832036	-2.46453	0.413169596030463	-5.96493	2.447426908778e-09	1.94520570047515e-08	DOWN
2.27568772466368	3.50622711457377	0.588082780237016	5.96213191816406	2.48968017186257e-09	1.97445577345648e-08	UP
41.8566071503523	2.54203773341644	0.427168853027713	5.95089673649853	2.66677306866658e-09	2.10830571820931e-08	UP
1.61603461387373	2.25731903018994	0.379610796548105	5.94640366058159	2.74097731248172e-09	2.16023434195405e-08	UP
6.60593509591282	2.22226036134008	0.373969310213737	5.94236024359854	2.80947154880418e-09	2.21078031186782e-08	UP
22.3453182829877	2.24443161325349	0.377769212932354	5.94127720422627	2.82809911634285e-09	2.22336821692269e-08	UP
1.57007131712122	2.1697083308935	0.365254626986626	5.94026241034571	2.84566201283152e-09	2.23509648926055e-08	UP
14.4139377345951	2.22909160622844	0.375303715315736	5.93943389117037	2.86007979244078e-09	2.24502981602302e-08	UP
4.2469286909061	2.13519288387137	0.359663370433314	5.93664259248568	2.90917902928176e-09	2.28004096162008e-08	UP
6.18918456414064	-2.65006	0.446946438938228	-5.92927	3.04289783600639e-09	2.37164561125441e-08	DOWN
1.13150550841538	3.09896808723475	0.522832706265304	5.92726516550826	3.08021377900019e-09	2.39704543133121e-08	UP
0.919186701203958	2.81813980622074	0.47563090301961	5.92505614822204	3.1219070231894e-09	2.4265122828309e-08	UP
1.11407833319709	2.11372600415914	0.356932238613083	5.92192515972321	3.18194434583777e-09	2.46712590043948e-08	UP
0.824273501482458	2.45769839450965	0.419955433892153	5.85228382862358	4.84868243663622e-09	3.65438449757654e-08	UP
11.5191382379063	2.62707875070872	0.449164296422265	5.84881472466585	4.95088165837606e-09	3.72476716814441e-08	UP
1.11060358998468	2.26612732544323	0.388529855579839	5.83256934544007	5.45803092478632e-09	4.07487974284548e-08	UP
5.11396887743454	2.68043149495711	0.459824030938599	5.82925	5.56753979418384e-09	4.15419081641368e-08	UP
6.57770188630965	3.64882502957757	0.627094629792641	5.81861948137575	5.93356386915722e-09	4.40525851650401e-08	UP
49.7725699826526	2.62085548563133	0.450791727944088	5.81389436222396	6.10359397454453e-09	4.52354637914651e-08	UP
1.89618467709824	2.22393931707948	0.382713582654117	5.81097566921058	6.21097909540511e-09	4.59641459383833e-08	UP
19.7377911043907	2.00221164349271	0.346188668965234	5.78358514586098	7.31251483046693e-09	5.35842488473002e-08	UP
3.33791789476617	2.79118933696836	0.484488416267911	5.76110644392558	8.35643168714374e-09	6.06553017451595e-08	UP
3.58087810673035	-2.23625	0.38855752359674	-5.75526	8.65062422802854e-09	6.25578798281334e-08	DOWN
1.29637515194611	2.70775095325064	0.471933540712812	5.73756836431001	9.60455152494597e-09	6.89840791397961e-08	UP
7.10356927961517	2.18288293516331	0.38136306397993	5.72389709790613	1.04107822075686e-08	7.43744638181725e-08	UP
0.799896492331284	2.39608223894441	0.418792334303192	5.72140901989319	1.05644225123675e-08	7.53023245371285e-08	UP
12.4711425896674	3.01165342229824	0.526848957202304	5.71635073226842	1.08835985455093e-08	7.74467464279659e-08	UP
14.8242342232228	-2.31092	0.404555385903067	-5.71225	1.11490303760424e-08	7.9182790045614e-08	DOWN
2.01252794029885	2.04713144962027	0.359038221011223	5.70170898199799	1.18612202320786e-08	8.37686289036549e-08	UP
1.61865235340465	-3.12271	0.548994665710295	-5.68805	1.2849615264248e-08	9.02713065696156e-08	DOWN
4.50486194850727	2.28195793509664	0.401193857271074	5.68791843080189	1.28597216957342e-08	9.03172808514249e-08	UP
2.43852177467744	2.23850346988328	0.393983707899128	5.68171582987488	1.33350094842684e-08	9.34224455551647e-08	UP
1.27050365828485	2.30482050463819	0.407052173028429	5.66222380657141	1.49423759812713e-08	1.03794246747713e-07	UP
11.1771724394999	2.59154439559693	0.457810869564519	5.66073146769554	1.50729130780027e-08	1.04643657770997e-07	UP
4.01314777309185	3.87082035705196	0.684548682407837	5.65455818779274	1.5624765969338e-08	1.08031174362312e-07	UP
0.672802872932109	-2.31815	0.412185358538849	-5.62404	1.86538010440657e-08	1.27342076378902e-07	DOWN
2.42681433886382	2.32673696442742	0.41408834271433	5.61893858005218	1.92134137606094e-08	1.30915585188522e-07	UP
1.02924	2.86905429378562	0.511173267220141	5.61268453921326	1.99211576592053e-08	1.35374170809834e-07	UP
1.84232877981122	2.42804106124952	0.4331270789553	5.60583990062672	2.07247469304675e-08	1.40458496037176e-07	UP
3.50288741631004	2.25681274163073	0.404799768222439	5.5751334827608	2.47340137665366e-08	1.65681951132568e-07	UP
116.566322047307	-2.00221	0.359661663963034	-5.56692	2.5928114820983e-08	1.73040648373573e-07	DOWN
50.4978463334501	-2.0366	0.365854371841669	-5.5667	2.5961236527708e-08	1.73184619642675e-07	DOWN
1.89165385751599	3.33049121477779	0.601201077651719	5.5397292828992	3.02939581357684e-08	1.99655059676182e-07	UP
6.25205444182416	2.01300361912935	0.365272294541997	5.5109671584958	3.56867311592668e-08	2.32119389895344e-07	UP
5.5596465892372	2.06248109066051	0.376370710440215	5.4799192217911	4.25520063987984e-08	2.73545529978482e-07	UP
12.6574817351466	2.07623707117532	0.379750543559969	5.46737090014842	4.56759650629808e-08	2.9214642235288e-07	UP
1.32999519399364	2.98753066424082	0.54674094643386	5.46425264785291	4.64861071850878e-08	2.9687878125207e-07	UP
5.3410111193398	2.04676831141833	0.374585096513693	5.4640943552422	4.65276020007106e-08	2.97068955206753e-07	UP
15.6743340500091	2.3372950928011	0.428061981971165	5.46017911246914	4.75654466513585e-08	3.03237197485176e-07	UP
0.589897812707267	2.11677984933117	0.38818718913613	5.45298739518385	4.95305813615562e-08	3.1489427277856e-07	UP
1.71271746971037	3.15522134216995	0.579697139050835	5.44287892697926	5.2426281578446e-08	3.32220930552342e-07	UP
1.19278844406309	2.85299627946589	0.525896922211336	5.42501041357948	5.79511613437539e-08	3.64408170810897e-07	UP
1.9797660115021	2.08388775349827	0.384318666234369	5.42229128217116	5.88398984494862e-08	3.69813283413057e-07	UP
4.50433207939682	3.11749919459592	0.575164901978304	5.42018329677827	5.95379588045253e-08	3.73625621911203e-07	UP
2.05876922275071	4.04712658192966	0.746728032645907	5.41981337916208	5.96612820225054e-08	3.74141020133219e-07	UP
1.45442367185011	2.36236613998016	0.436744498212959	5.40903468651885	6.336535771632e-08	3.95024656882119e-07	UP
4.36258924735601	2.99726321789691	0.555460172984542	5.39600022408865	6.81428611355171e-08	4.22419095655232e-07	UP
6.75449225664669	2.47544130210161	0.458970840785641	5.39346093940147	6.91133553410181e-08	4.27598831458315e-07	UP
3837.67689636408	-2.66717	0.494887324254906	-5.38945	7.06728702918587e-08	4.36289250883805e-07	DOWN
34.9875688354104	2.20376588842832	0.41022690542622	5.37206570139187	7.78397350141415e-08	4.75783182629832e-07	UP
7.00170601397403	2.08289837076249	0.389099522459152	5.35312497326736	8.64480985530344e-08	5.23353651077754e-07	UP
7.74577851591722	2.85406584829212	0.534947141516534	5.33522964568249	9.5423709581568e-08	5.74127368944251e-07	UP
475.044176627843	2.30052365037969	0.433368348669034	5.30847178259577	1.10548195256809e-07	6.5701803622624e-07	UP
17.4124866043005	2.17405482163311	0.411151145506974	5.28772653412498	1.23845939916395e-07	7.30505497208086e-07	UP
2.41378228140311	2.12242122231262	0.40155311732376	5.28553043357743	1.25341031652361e-07	7.38702119133883e-07	UP
10.2142803603308	2.28837640376902	0.433422964428799	5.27977654987624	1.2934152390919e-07	7.60511362985528e-07	UP
8.38262216193323	2.72789249334966	0.516907487054281	5.27733213712031	1.31078182344088e-07	7.70008395540314e-07	UP
6.38469461833922	2.26038170795552	0.429270482424836	5.26563507275697	1.39705555906443e-07	8.15774911204964e-07	UP
1.77173755963083	2.88403979335527	0.54832630451263	5.25971446129818	1.442792676578e-07	8.39967061353814e-07	UP
1.60496181798899	2.17145462642597	0.413370817420189	5.25304287317095	1.49606693560389e-07	8.67794122290118e-07	UP
0.818769085684982	2.90201747945906	0.553693299078313	5.2412002895643	1.59535433887528e-07	9.21590656364636e-07	UP
2.31247400648712	3.75259972537751	0.717593025218212	5.22942614197844	1.70037014224562e-07	9.76249650962306e-07	UP
1.36958933544141	2.44068376557245	0.46766327308518	5.21889125368179	1.79997403730081e-07	1.02785003922803e-06	UP
2677.27404235361	-2.53398	0.485673229465049	-5.21747	1.81387360198361e-07	1.03532083081253e-06	DOWN
23.4912487853095	2.52674775341864	0.485018138852919	5.20959434505783	1.89253954294941e-07	1.07779531832748e-06	UP
5.88271072465232	2.35948725967025	0.453169459892297	5.20663343075021	1.92297434673747e-07	1.09414478427248e-06	UP
4.14203315636729	2.8727924853403	0.55198373720387	5.20448754503661	1.94532670199896e-07	1.10587025117672e-06	UP
78.3598309503644	3.11244195495112	0.598572222761528	5.19977679651052	1.99527985634226e-07	1.13198311652946e-06	UP
31.1562818666823	-2.2347	0.42998593947068	-5.19714	2.02377809415931e-07	1.1455876266871e-06	DOWN
1.25313396957457	2.55867626875251	0.494610014935601	5.17311860150193	2.30218778361194e-07	1.2890827973873e-06	UP
0.796486598346838	2.12755836194927	0.411523662788364	5.16995389167553	2.34151759678792e-07	1.30994786295147e-06	UP
1.35944179623436	3.34418265949897	0.647521164936515	5.16459204824114	2.40963876138851e-07	1.34390631667937e-06	UP
0.847660882707797	2.14931546047691	0.418260647798653	5.13869873197245	2.76647515860176e-07	1.52879710486462e-06	UP
1.35200730776998	2.48323633792688	0.483741787920076	5.13339223515079	2.84565995815616e-07	1.56675054460568e-06	UP
3.54277313768991	2.85122721169645	0.556473531819857	5.12374272747881	2.99529617859885e-07	1.64342651616956e-06	UP
17.5209225142517	2.52481857343459	0.493449971162139	5.11666576347813	3.10983985049318e-07	1.70185364924248e-06	UP
614.422286494305	-2.30965	0.451759564131315	-5.11257	3.17812217571826e-07	1.7358489798182e-06	DOWN
1.00242354554409	2.42879216028052	0.475069878773952	5.11249453774818	3.17932182863752e-07	1.73613020984871e-06	UP
1.32349445489821	2.23908741320592	0.438208103952747	5.10964400933891	3.22766391953881e-07	1.75911846551993e-06	UP
0.911775477022121	2.4284537034452	0.476565958785287	5.09573472187365	3.47391299325337e-07	1.88643371237836e-06	UP
3.32379398548575	2.13459716064988	0.42064749920694	5.07455093557979	3.88412181451798e-07	2.09171674777589e-06	UP
1.47324461925481	3.14125795296559	0.620099125225334	5.06573517874921	4.0682716336746e-07	2.18346653260342e-06	UP
15.4255004811246	2.04186923387073	0.403306812380173	5.06281860655998	4.13102874064854e-07	2.21340031044808e-06	UP
0.694523997936616	2.49972192628987	0.493988270389276	5.06028599488815	4.18628082597302e-07	2.23969115977463e-06	UP
383.54578576092	-2.06473	0.40814930782713	-5.05876	4.21993258683466e-07	2.25579107751646e-06	DOWN
1.0591216731311	2.77698849160747	0.549123540022908	5.0571288411559	4.25615702176652e-07	2.27467548756046e-06	UP
1.18183408296109	2.34537907228548	0.463993474324155	5.05477	4.30915695569031e-07	2.29767330083222e-06	UP
1.02491863423459	2.81127708296587	0.557040380287094	5.04681021781036	4.49247195491169e-07	2.38438630824432e-06	UP
1.41171891824446	2.15279426142327	0.427239067250359	5.03885160895584	4.68333405515197e-07	2.47687216592247e-06	UP
8.69396483737863	2.63220713315813	0.522416891110516	5.03851842838153	4.69149255558522e-07	2.48015225717906e-06	UP
42.4998721623795	2.95698424557459	0.592520625362543	4.9905169862489	6.02179046111583e-07	3.11775526549175e-06	UP
0.493878009361519	2.15137915828162	0.431737020767552	4.98307778762369	6.25807774691105e-07	3.2278350953442e-06	UP
0.856481437061872	2.5933067250315	0.522504609648835	4.96322267237874	6.93330151956578e-07	3.5419489568219e-06	UP
107.016950204395	2.87721533878969	0.580071761423148	4.96010240479683	7.04560277798993e-07	3.5928039588326e-06	UP
2.58014156697122	2.39784065330929	0.48370787994911	4.95720816779243	7.15133428489132e-07	3.64232481838358e-06	UP
20.2372273197175	2.21621115113356	0.447182602882302	4.95594224115394	7.1980598462695e-07	3.66465079000636e-06	UP
3.68117183139578	2.47369514578657	0.501036865330321	4.93715196816051	7.92716993476899e-07	4.00688729119085e-06	UP
66.9491826126362	-2.05448	0.416373396288786	-4.93423	8.04662842012821e-07	4.06483795504942e-06	DOWN
28.4848765264334	2.0175698387202	0.409215716039117	4.93033321947816	8.20894736487077e-07	4.13941232078229e-06	UP
14.7002716070552	2.53370343340739	0.517047780471353	4.90032745348525	9.56770541576232e-07	4.76802891450559e-06	UP
7.13291247665611	2.86821696086656	0.585963845381813	4.89487019288303	9.83706376552819e-07	4.89430442837099e-06	UP
24.345312900567	2.29198315024024	0.470591373987728	4.87043170982562	1.11354682943586e-06	5.48850433777541e-06	UP
1.93250535124123	3.77229525886108	0.776727160989321	4.85665423886593	1.19385793866206e-06	5.85135785363189e-06	UP
1.55829427746817	2.95540695728472	0.608678600172859	4.85544745033817	1.20115205757288e-06	5.88255925588231e-06	UP
2.42287650733476	2.5474250014769	0.52695204610856	4.83426342167023	1.33639527918701e-06	6.48850362093212e-06	UP
12.5878284425125	3.38489571897899	0.70173309547231	4.82362274320374	1.40973945476124e-06	6.8171913286318e-06	UP
4.94891759301042	2.55114649238178	0.528925669482896	4.82326088441862	1.41230051831156e-06	6.82697184771616e-06	UP
0.717961606427375	2.05540357553829	0.426282584351449	4.82169258372449	1.4234520095644e-06	6.87432423818968e-06	UP
17.6103648911513	2.2686632649728	0.471121322102987	4.81545444567433	1.46865266652203e-06	7.07927691354671e-06	UP
8.02860339878436	2.0189591938375	0.420997354135242	4.79565767814525	1.62141969719539e-06	7.73461429965982e-06	UP
2.06786322138979	2.09562546988153	0.438420226437523	4.77994705424516	1.75341364508009e-06	8.30023330047808e-06	UP
1.16349312664147	3.33100750061157	0.701149548811326	4.75078035243508	2.02633143936474e-06	9.49641539993597e-06	UP
1.53558581034942	2.08578307705311	0.439748643066309	4.74312566949432	2.10445627019479e-06	9.84072008013992e-06	UP
52.8413580472386	-2.15	0.45448760727909	-4.7306	2.23862582790037e-06	1.04066958636938e-05	DOWN
1.1992159903478	2.6128947267474	0.555399651892755	4.70453072457442	2.54450547107855e-06	1.17020481976647e-05	UP
7.12570986622958	2.49284539434422	0.530856134962302	4.69589636469258	2.65440104850364e-06	1.21457650575277e-05	UP
8.08247214706128	2.89414600591678	0.616901985553521	4.69141950211098	2.71316019666276e-06	1.23722056881632e-05	UP
1.3107720289488	3.28542415454482	0.704786958199701	4.66158477582654	3.13783765636488e-06	1.41383927384886e-05	UP
3.93588723283329	2.1703131701973	0.466714310655523	4.65019632063347	3.31619207462e-06	1.48391694069741e-05	UP
1.41691854115294	2.58667095058503	0.556329187784563	4.64953305952862	3.32687356339541e-06	1.48795441699265e-05	UP
1.01947686613693	2.21987727185918	0.47864600307522	4.63782682315709	3.52091595363115e-06	1.56712449387415e-05	UP
1.39709203864366	2.35243218763593	0.511408112678436	4.59991175211391	4.22669958584799e-06	1.85661367462907e-05	UP
0.881080897243812	2.55077973653816	0.555394187680534	4.59273754230461	4.37469108881765e-06	1.91796503312957e-05	UP
1.2614028055082	2.33912322182771	0.509812432653947	4.58820356665462	4.47076575134185e-06	1.95704065710499e-05	UP
12.8582487099531	3.03461296864724	0.667445051494284	4.54661093351927	5.45166412211248e-06	2.34631628165065e-05	UP
1.59600546028486	3.29964155759484	0.730679424386783	4.51585394013803	6.3062120840394e-06	2.68267954997877e-05	UP
1.53456066387936	3.30866455853616	0.733865630133899	4.5085427395373	6.52744208664236e-06	2.76565452314055e-05	UP
1.78363336316757	2.79554148408685	0.620711483794241	4.5037695565071	6.67585959447046e-06	2.82052564836201e-05	UP
1.03188546946803	2.85495586390891	0.63717345154755	4.48065727938738	7.44135201268964e-06	3.11899551875902e-05	UP
1.80276565800904	2.19933700795871	0.49170376665767	4.47289029919087	7.71693718235537e-06	3.22597238782256e-05	UP
2.33662718653484	2.37949985495192	0.532530861524043	4.46828536498722	7.88490738190011e-06	3.28914020665836e-05	UP
1.5922	-2.03245	0.455249759878246	-4.46448	8.02626658936435e-06	3.34096146949177e-05	DOWN
25.001681542874	2.09442071052584	0.47100392982387	4.44671599939525	8.71929897814451e-06	3.60634757409259e-05	UP
3.89109861753136	2.05301257235991	0.462205450645801	4.44177490657327	8.9219865995173e-06	3.6847702922978e-05	UP
43.7676200504662	2.10035227611627	0.474514873753932	4.42631494245941	9.58565429123304e-06	3.93132770786028e-05	UP
1.40852690343681	2.44010773578653	0.551370967484758	4.42552814653591	9.62066109906893e-06	3.94504676541798e-05	UP
0.96584514135227	2.85861940590809	0.646788835702776	4.41971049608799	9.88332125781487e-06	4.04098898839926e-05	UP
0.747052537614052	2.42614233686217	0.549692040420678	4.41363919878746	1.01647309483217e-05	4.14401975339682e-05	UP
18.6464418204661	2.51877950513533	0.570938975763013	4.41164399710002	1.02588692009962e-05	4.18038202703405e-05	UP
0.748556218060158	2.70271822230396	0.612810435960437	4.41036585492882	1.03196118352386e-05	4.20378275177761e-05	UP
260.630615990399	2.35914850446579	0.536215798821749	4.39962513161613	1.08438035335792e-05	4.40387305446686e-05	UP
5.30686732453009	2.24389324661321	0.510069426021702	4.39919182005185	1.08654755880578e-05	4.41196777802078e-05	UP
0.829487653190145	2.17951467570724	0.497521752866017	4.38074247638813	1.18275591800617e-05	4.77357426697366e-05	UP
0.874709282329608	2.31712213064299	0.530391752944739	4.36869939583017	1.24988667765986e-05	5.01815151629266e-05	UP
1.16147132109601	2.31045621862938	0.530381706239184	4.35621400860956	1.32331398658292e-05	5.28514184309394e-05	UP
0.639340375522862	2.00334527929302	0.460942382037133	4.34619457303804	1.38519704787611e-05	5.51232407739124e-05	UP
1.16830891561518	3.44699929092797	0.793689385589784	4.34300792414722	1.40545062713088e-05	5.58698576360559e-05	UP
1.71668191811868	2.1952139711731	0.506600742395468	4.33322296527439	1.46942155901456e-05	5.81938678651282e-05	UP
2.01565601834213	2.57741651146487	0.597552523328649	4.31328864131884	1.60843904111843e-05	6.31666100503665e-05	UP
1.97944621806939	2.59170460439077	0.601088988875472	4.31168205100443	1.62017297752112e-05	6.35585110197593e-05	UP
4.86657732076513	2.22007338548043	0.515554023183102	4.30618962446144	1.66090694463412e-05	6.4945457548201e-05	UP
21.5657314076142	2.58809145726035	0.603647513625766	4.28742171356784	1.80758930688608e-05	7.0290827126978e-05	UP
11.1568683027896	2.20226746763359	0.51573455453822	4.27015690194631	1.95335500290031e-05	7.53352034431615e-05	UP
2.41322799308262	2.46999348408157	0.580879262216604	4.25216330611667	2.11715378732083e-05	8.10605815821994e-05	UP
0.555098053044268	2.36606228124857	0.559758524135779	4.22693389958031	2.3689722128416e-05	8.98338640209183e-05	UP
0.891268140285671	2.34104772242173	0.555211420894736	4.21649777781782	2.48125731331298e-05	9.37972236793459e-05	UP
2.33762207504173	2.34897168784757	0.557527637600555	4.21319326510322	2.51785442709588e-05	9.50531285654988e-05	UP
21.7614715435351	2.45621569486004	0.58872924522205	4.17206332927054	3.01853707949189e-05	0.000112019890388521	UP
5.89959801655907	2.52149225056698	0.607248116538362	4.15232617754474	3.29112718031852e-05	0.000121019925351408	UP
1.62743539081537	2.95355955650685	0.712042670394251	4.14800921252584	3.35378906576842e-05	0.000123059622142836	UP
20.3334866524663	-2.22837	0.539406526908499	-4.13115	3.60956027609569e-05	0.000131338678588017	DOWN
19.3828652176956	2.29272017900134	0.556774988793537	4.11785770759814	3.82410680281934e-05	0.000138296764911392	UP
3.18161988188384	2.33002179287727	0.567079011819664	4.10881331227655	3.97697393500584e-05	0.000143285621208825	UP
0.795268083984449	2.15376417158306	0.52456050059088	4.10584512016631	4.02839337666091e-05	0.000145017585789948	UP
0.804110671064726	2.42119052509161	0.589985620049698	4.10381277578878	4.06396387110542e-05	0.000146173556515828	UP
1.42672103761083	3.07110362729937	0.749701237395774	4.09643665250896	4.19558227008511e-05	0.000150480680259921	UP
2.35212391293077	2.56199938154895	0.627049519084789	4.08580072796853	4.39250661074711e-05	0.000156877887884043	UP
5.41063461006759	-3.31944	0.814427134938215	-4.0758	4.58573917262846e-05	0.000163183231667538	DOWN
2.89950209353282	2.71871926875356	0.670395528895417	4.0553958843268	5.00494624661109e-05	0.00017651329411125	UP
1.36883137128684	2.27205116617762	0.562243779873569	4.04104277807846	5.32140493328981e-05	0.000186661456389914	UP
2.00853542224198	2.05094655507546	0.509773494625171	4.02325067250405	5.74003456735924e-05	0.000200348067759948	UP
0.953360126405634	2.13157674642751	0.529848472188527	4.02299309767392	5.74631811231432e-05	0.000200539778967126	UP
0.739667650562009	2.15385177617414	0.538731155031526	3.99800857265828	6.38776382679723e-05	0.000220677700047169	UP
4.34547543907422	-4.59376	1.15113660237238	-3.99063	6.58981440409893e-05	0.000226792662415534	DOWN
0.591183329012958	2.50215938754046	0.627426233924788	3.9879738083129	6.66400187473966e-05	0.000229106834931148	UP
28.8346272996786	2.0176301217869	0.5059299096751	3.9879637143465	6.66428534991409e-05	0.000229106834931148	UP
0.84050257827135	2.16086996368622	0.552910413697177	3.90817374778133	9.2996419838138e-05	0.000310118535916895	UP
1.67088362780159	3.14358548979749	0.804770682901334	3.90618788257089	9.3763618118192e-05	0.000312389326382213	UP
11.7031045437486	-2.04718	0.527025327858851	-3.88441	0.000102578534848535	0.00033912846167033	DOWN
1.69331511449897	3.00268642259857	0.777185754629263	3.86353764812754	0.000111756659782063	0.00036679331418957	UP
3.93576792666635	2.22361502217448	0.581553431205496	3.82357820082873	0.00013152884930103	0.000424758940921961	UP
6.90646431053433	2.49380492028751	0.653559966495226	3.81572472019785	0.000135783816427303	0.00043723669999219	UP
1.23275768528031	2.13767451661849	0.56119857998228	3.80912317469868	0.000139460474155813	0.000447579855917277	UP
3.34885	2.28635408476767	0.600627514212527	3.80660897255976	0.000140885230734083	0.000451809276502901	UP
1.44270867901837	2.23269086847049	0.591770447416952	3.77290024910178	0.000161360813634599	0.000510881876734719	UP
0.692292600226152	2.32879897045754	0.619524790459715	3.75900852769663	0.000170588024054713	0.00053667809429001	UP
3.87370259340935	2.27031599766283	0.607378693765139	3.7378920613582	0.000185569578073526	0.000578997179728793	UP
0.975328548206245	2.68099149461052	0.72000660394046	3.72356514501112	0.000196429145499251	0.000609728765302157	UP
0.536004129363249	2.32180654439812	0.624637747168142	3.71704488709538	0.000201566642000407	0.000623690583509681	UP
0.660838108263558	2.09056082149609	0.563377257034205	3.71076538038021	0.000206633549662891	0.000637501462418222	UP
0.527130785820223	2.32421800276512	0.631217838087256	3.68211711159505	0.000231305105639254	0.000707078568649343	UP
1.16273887234677	2.64713433507541	0.720675591091515	3.67312889155319	0.000239598550705276	0.000729966553061953	UP
1.31628929262199	-3.24096	0.885015496091997	-3.66203	0.000250222488820295	0.000759322678821037	DOWN
0.493448119993534	2.08935818261339	0.572564083807587	3.64912547206773	0.000263134566972815	0.000794984963182645	UP
19.7224619424069	2.39909019276559	0.659658496704965	3.63686696184343	0.000275974376311558	0.000830510900534508	UP
22.4460553132717	2.01757212853876	0.554783823605786	3.63668160947027	0.000276172949765079	0.000831009846705887	UP
0.569894636610153	2.32755568395381	0.640338182634502	3.63488504523922	0.000278104613070863	0.000835830293954321	UP
0.722597076402623	2.33039171404384	0.645226752599108	3.61174068597828	0.000304148618657579	0.000905532806611475	UP
0.611249843962744	2.18518579529447	0.606366970264445	3.60373487088434	0.000313677032258325	0.000930933802631111	UP
0.650775158889946	2.3181672930323	0.64680145496623	3.58404774020388	0.000338310208208551	0.000997116429731353	UP
0.951677076396097	2.4138897504067	0.673745343400496	3.58279248094455	0.000339940659743371	0.00100126109283613	UP
0.587491373389652	2.22224048179549	0.621760655082104	3.57410920686521	0.000351422244753059	0.00103160351898449	UP
0.780477595827044	-2.65469	0.742936212655003	-3.57324	0.000352590736719012	0.0010346742521729	DOWN
0.724386961255065	2.38868815618183	0.672427688487055	3.55233461839788	0.000381828957722698	0.00111389844599025	UP
1.5620565476782	-2.10923	0.59612500298832	-3.53823	0.000402821052178415	0.00116895100800407	DOWN
0.545359579147164	2.21838024600921	0.627954806668152	3.53270684841104	0.0004113283049274	0.00119145639702151	UP
0.484827331511337	2.33412349830416	0.681911450247575	3.42291289793819	0.000619539261278332	0.00172841091884362	UP
1.15736453101867	2.99891547524374	0.880937257691976	3.40423276352369	0.000663501879776728	0.00183691053285206	UP
0.805072364887854	2.35888305729404	0.700861952519604	3.36568856222517	0.000763528613530741	0.00208717029298743	UP
25.9184498327813	2.26757167515021	0.679355529529422	3.33782765663352	0.000844361036415929	0.00228717197834289	UP
0.53800122814195	2.08522476914965	0.627083105882674	3.32527658549262	0.000883308609335837	0.00238168200249347	UP
0.956766140827806	2.06465641986443	0.62357135144123	3.3110187231862	0.000929569887189033	0.00249479357677472	UP
0.841627054682886	2.35680546784199	0.723238373970932	3.25868420794928	0.00111930184224419	0.00294844456189705	UP
0.662979153806893	2.5962055392888	0.806906153068914	3.21748140030241	0.00129321411641253	0.00335703396206852	UP
0.534989802840755	2.09984386191667	0.653128498475302	3.21505472019466	0.00130419658475009	0.003383118499054	UP
0.687424187624477	2.1880213198468	0.680637631444389	3.21466404260307	0.00130597270425575	0.00338599365412622	UP
0.953732993981489	2.13756390215257	0.668821738877853	3.19601439052949	0.0013934016195247	0.00359173491881142	UP
0.82319065204584	2.83560202858603	0.888780380741707	3.19044	0.001420554768833	0.00365540907429127	UP
1.0940772783686	3.45082090257198	1.09523176693059	3.15076772493823	0.00162841936602249	0.00413158657121327	UP
3.22821867860075	2.1202875550493	0.677685422945585	3.12871943715919	0.00175569860516937	0.00441826128391704	UP
1.09097683113334	2.35677802832396	0.753685979652078	3.12700261375688	0.00176598357337664	0.00444149861317244	UP
0.440927101666926	2.13371338134753	0.687720863957288	3.10258637359015	0.0019183755791719	0.00478442793963451	UP
0.531815950857132	2.23949731717537	0.727345561874738	3.07900045667845	0.00207696363366275	0.00513598126927827	UP
0.608679089855029	2.35173815127256	0.767285510298563	3.06501050744131	0.00217662349973254	0.00535371674546167	UP
0.791613236123708	2.39192163268891	0.782728552669033	3.05587629904732	0.00224403816826262	0.00549713465875657	UP
1.27656299407822	2.04300800095771	0.671795984935974	3.04111374103021	0.0023570477263724	0.00574400115863569	UP
0.770700569226312	2.13422013318409	0.703826032638916	3.03231201207787	0.00242688208214238	0.00590057233512064	UP
0.965933049068956	2.23775251329755	0.738309073237386	3.03091563467493	0.00243813361888305	0.00592395206259327	UP
0.56205363113706	2.21584618230454	0.735338871658137	3.01336739795622	0.00258365922829959	0.00623927003279435	UP
0.661982083596437	2.34514394827499	0.782435736769258	2.99723522082246	0.00272440410903025	0.00655188632329124	UP
1.32368349390263	2.29087369045674	0.764545508598762	2.99638630361637	0.00273200095515024	0.00656747437345967	UP
2.54230429629163	2.01182026694733	0.676133029829431	2.97547993987936	0.00292530481829633	0.00698053443417273	UP
1.58659472032902	-2.91924	0.982474822108804	-2.97131	0.00296527492296117	0.00706261910725764	DOWN
2.86825351905299	2.10121366952366	0.712420055978345	2.94940274616235	0.00318388763320295	0.00753095317214549	UP
1.1496994302639	-2.20113	0.780180013976881	-2.82131	0.00478285266519454	0.0108728096900692	DOWN
0.746553755331236	2.35561853260619	0.852080836319143	2.76454818862269	0.00570016870830279	0.0127511979380897	UP
0.743615347246239	2.62508627643767	0.962759087185611	2.7266284072285	0.00639850512068933	0.0141448861129965	UP
2.8027741095276	2.51217066635077	0.931119202609665	2.69801187571888	0.00697549521850846	0.0152915497685177	UP
1.19526473544883	-2.76714	1.03242898384072	-2.68022	0.00735727735047602	0.0160654502500187	DOWN
1.08610650791513	2.14536907478573	0.80342609677843	2.67027556534224	0.00757890192282162	0.0164968646421033	UP
0.530580936111715	2.00364254163349	0.752068827483812	2.66417443246127	0.00771775318222461	0.0167591286767946	UP
0.582159552773189	2.22805585863954	0.855222688551173	2.60523473998811	0.00918113342949946	0.0195727282411107	UP
1.15613285314721	3.5849224489625	1.40918620295591	2.5439664690463	0.0109601605217176	0.0229751062313046	UP
0.515858721855022	2.21319222020965	0.879225811251862	2.51720569606397	0.0118289747460397	0.0245708525078724	UP
