# Supplementary material for: Targeting the E2F6-TOP2A-DKK1 axis: a novel therapeutic strategy for EMT-driven hepatocellular carcinoma progression
Source: Front Immunol. 2026 Jul 2;17:1809952. doi: 10.3389/fimmu.2026.1809952 (PMC13373062; doi:10.3389/fimmu.2026.1809952)
Supplement: Supplementary Table 6 — KEGG enrichment analysis of DEGs. [file Table6.xlsx]

## Sheet: tableS7_deg_go
ONTOLOGY	ID	Description	GeneRatio	BgRatio	pvalue	p.adjust	qvalue	geneID	Count
BP	GO:0007586	digestion	11/380	134/18870	8.60250066880016e-05	0.0824360446024694	0.0752262445983147	LRCOL1/HAMP/GCNT3/MUC2/SST/TFF2/CCKBR/PRSS1/SLC9A4/CLPS/NEUROD1	11
BP	GO:0009404	toxin metabolic process	4/380	14/18870	0.000138083086454836	0.0824360446024694	0.0752262445983147	CYP1A2/CYP3A4/CYP1A1/CYP2A13	4
BP	GO:0043385	mycotoxin metabolic process	3/380	6/18870	0.000154897287354011	0.0824360446024694	0.0752262445983147	CYP1A2/CYP3A4/CYP2A13	3
BP	GO:0046222	aflatoxin metabolic process	3/380	6/18870	0.000154897287354011	0.0824360446024694	0.0752262445983147	CYP1A2/CYP3A4/CYP2A13	3
BP	GO:1901376	organic heteropentacyclic compound metabolic process	3/380	6/18870	0.000154897287354011	0.0824360446024694	0.0752262445983147	CYP1A2/CYP3A4/CYP2A13	3
BP	GO:0048839	inner ear development	13/380	194/18870	0.000160952614621144	0.0824360446024694	0.0752262445983147	EYA1/MCOLN3/HMX3/DLX5/MYO3A/KCNK2/EYA4/LHX3/CHRNA9/HMX2/FOXG1/GABRA5/NEUROD1	13
BP	GO:0043583	ear development	14/380	221/18870	0.000164449219782641	0.0824360446024694	0.0752262445983147	EYA1/SIX2/MCOLN3/HMX3/DLX5/MYO3A/KCNK2/EYA4/LHX3/CHRNA9/HMX2/FOXG1/GABRA5/NEUROD1	14
BP	GO:0060078	regulation of postsynaptic membrane potential	11/380	148/18870	0.00020823199619584	0.0851793015455885	0.0777295781679232	MPP2/GRIA2/NLGN1/IGSF11/GRIK2/P2RX2/HTR3A/CHRNA9/GRID2/GABRA3/GABRA5	11
BP	GO:0030900	forebrain development	20/380	407/18870	0.000240000385793202	0.0851793015455885	0.0777295781679232	LRP8/WNT7B/SIX3/ANXA3/APLP1/NRG3/SEMA3E/SSTR3/DLX5/DLX2/CDK5R2/RFX4/LHX3/PITX2/NR0B1/NHLH2/EPHA5/FOXG1/LHX8/NEUROD1	20
BP	GO:0009698	phenylpropanoid metabolic process	3/380	7/18870	0.000267019754061406	0.0851793015455885	0.0777295781679232	CYP1A1/UGT1A8/CYP2A13	3
BP	GO:0009804	coumarin metabolic process	3/380	7/18870	0.000267019754061406	0.0851793015455885	0.0777295781679232	CYP1A1/UGT1A8/CYP2A13	3
BP	GO:0016339	calcium-dependent cell-cell adhesion via plasma membrane cell adhesion molecules	6/380	47/18870	0.000342716910683994	0.100216136632511	0.0914513019562027	CDH10/NLGN1/CDH17/CDH18/CDH22/CDH9	6
BP	GO:0060127	prolactin secreting cell differentiation	2/380	2/18870	0.000404484628530917	0.109179735501153	0.0996309506065626	LHX3/PITX2	2
BP	GO:0009954	proximal/distal pattern formation	5/380	34/18870	0.000554911942712477	0.139084714784149	0.126920460882057	SIX3/HOXB9/CYP26B1/DLX2/SP8	5
BP	GO:0007506	gonadal mesoderm development	3/380	9/18870	0.000621866557455681	0.141159037944253	0.12881336515919	TSPY1/TSPY10/TSPY2	3
BP	GO:0007389	pattern specification process	21/380	475/18870	0.000683374295733035	0.141159037944253	0.12881336515919	TDRD5/WNT7B/SIX3/EYA1/HOXB9/CYP26B1/SIX2/NRG3/DLL3/TDRD1/FOXJ1/DLX2/FOXD1/RFX4/LHX3/PITX2/FOXG1/SP8/WIF1/HOXD11/NEUROD1	21
BP	GO:0031644	regulation of nervous system process	9/380	119/18870	0.000683871087219236	0.141159037944253	0.12881336515919	ZNF488/MTNR1B/TMEM100/NLGN1/HTR2C/IGSF11/GRIK2/SMR3A/SMR3B	9
BP	GO:0021761	limbic system development	9/380	123/18870	0.000867431712950766	0.15885426796094	0.144960982477293	LRP8/ANXA3/SEMA3E/DLX2/CDK5R2/NR0B1/NHLH2/EPHA5/NEUROD1	9
BP	GO:0140975	disruption of cellular anatomical structure in another organism	3/380	10/18870	0.000875145467483188	0.15885426796094	0.144960982477293	REG1B/REG3A/DEFA5	3
BP	GO:0019748	secondary metabolic process	6/380	57/18870	0.00097842809639196	0.15885426796094	0.144960982477293	CYP1A2/CYP3A4/OCA2/CYP1A1/UGT1A8/CYP2A13	6
BP	GO:0019233	sensory perception of pain	7/380	78/18870	0.000983996748925433	0.15885426796094	0.144960982477293	TMEM100/ALOXE3/TRPA1/SCN1A/TAC1/SMR3A/SMR3B	7
BP	GO:0042363	fat-soluble vitamin catabolic process	3/380	11/18870	0.00118541548962253	0.15885426796094	0.144960982477293	CYP26B1/CYP24A1/CYP3A4	3
BP	GO:0007208	phospholipase C-activating serotonin receptor signaling pathway	2/380	3/18870	0.00119724706032407	0.15885426796094	0.144960982477293	HTR2B/HTR2C	2
BP	GO:0010513	positive regulation of phosphatidylinositol biosynthetic process	2/380	3/18870	0.00119724706032407	0.15885426796094	0.144960982477293	HTR2B/HTR2C	2
BP	GO:0060535	trachea cartilage morphogenesis	2/380	3/18870	0.00119724706032407	0.15885426796094	0.144960982477293	WNT7B/RSPO2	2
BP	GO:0072139	glomerular parietal epithelial cell differentiation	2/380	3/18870	0.00119724706032407	0.15885426796094	0.144960982477293	PROM1/FOXJ1	2
BP	GO:0003002	regionalization	19/380	430/18870	0.00122230414219019	0.15885426796094	0.144960982477293	TDRD5/WNT7B/SIX3/HOXB9/CYP26B1/SIX2/DLL3/TDRD1/FOXJ1/DLX2/FOXD1/RFX4/LHX3/PITX2/FOXG1/SP8/WIF1/HOXD11/NEUROD1	19
BP	GO:0060079	excitatory postsynaptic potential	8/380	107/18870	0.00144792998395854	0.170740663947276	0.155807802411128	MPP2/NLGN1/IGSF11/GRIK2/P2RX2/HTR3A/CHRNA9/GRID2	8
BP	GO:0006706	steroid catabolic process	4/380	25/18870	0.00146476776567277	0.170740663947276	0.155807802411128	CYP1A2/CYP24A1/CYP3A4/CYP19A1	4
BP	GO:0021884	forebrain neuron development	4/380	25/18870	0.00146476776567277	0.170740663947276	0.155807802411128	SEMA3E/NHLH2/FOXG1/LHX8	4
BP	GO:0001523	retinoid metabolic process	7/380	84/18870	0.00152243202588827	0.170740663947276	0.155807802411128	LRP8/CYP1A2/CYP26B1/CYP3A4/CYP1A1/UGT1A8/SDR16C5	7
BP	GO:0015015	heparan sulfate proteoglycan biosynthetic process	enzymatic modification	3/380	12/18870	0.00155705364671212	0.170740663947276	0.155807802411128	HS6ST2/HS3ST6/HS3ST5	3
BP	GO:0098742	cell-cell adhesion via plasma-membrane adhesion molecules	14/380	279/18870	0.00165071460369611	0.17552598619302	0.160174603650513	CLDN18/CDH10/SLITRK1/NLGN1/CDH17/IGSF11/CDH18/PCDHA2/REG3A/GRID2/CEACAM6/CDH22/CDH9/ADIPOQ	14
BP	GO:0007218	neuropeptide signaling pathway	8/380	110/18870	0.00172791218241364	0.176388189890429	0.160961399603031	NMU/SSTR3/SORCS1/ECEL1/NXPH2/PDYN/SORCS3/TAC1	8
BP	GO:0021879	forebrain neuron differentiation	5/380	44/18870	0.00183742056061578	0.176388189890429	0.160961399603031	SEMA3E/DLX2/NHLH2/FOXG1/LHX8	5
BP	GO:0016101	diterpenoid metabolic process	7/380	87/18870	0.00186597831601118	0.176388189890429	0.160961399603031	LRP8/CYP1A2/CYP26B1/CYP3A4/CYP1A1/UGT1A8/SDR16C5	7
BP	GO:0001696	gastric acid secretion	3/380	13/18870	0.00199410390322964	0.176388189890429	0.160961399603031	TFF2/CCKBR/SLC9A4	3
BP	GO:0009111	vitamin catabolic process	3/380	13/18870	0.00199410390322964	0.176388189890429	0.160961399603031	CYP26B1/CYP24A1/CYP3A4	3
BP	GO:0009812	flavonoid metabolic process	3/380	13/18870	0.00199410390322964	0.176388189890429	0.160961399603031	CYP1A1/UGT1A8/UGT1A10	3
BP	GO:0042759	long-chain fatty acid biosynthetic process	4/380	28/18870	0.00226082484322841	0.176388189890429	0.160961399603031	CYP1A2/ALOXE3/CYP3A4/CYP1A1	4
BP	GO:0099565	chemical synaptic transmission	postsynaptic	8/380	115/18870	0.00228799703483164	0.176388189890429	0.160961399603031	MPP2/NLGN1/IGSF11/GRIK2/P2RX2/HTR3A/CHRNA9/GRID2	8
BP	GO:0008628	hormone-mediated apoptotic signaling pathway	2/380	4/18870	0.00236256623677691	0.176388189890429	0.160961399603031	SSTR3/SST	2
BP	GO:0018894	dibenzo-p-dioxin metabolic process	2/380	4/18870	0.00236256623677691	0.176388189890429	0.160961399603031	CYP1A2/CYP1A1	2
BP	GO:0033366	protein localization to secretory granule	2/380	4/18870	0.00236256623677691	0.176388189890429	0.160961399603031	CHGA/SCG3	2
BP	GO:0042369	vitamin D catabolic process	2/380	4/18870	0.00236256623677691	0.176388189890429	0.160961399603031	CYP24A1/CYP3A4	2
BP	GO:0044278	disruption of cell wall in another organism	2/380	4/18870	0.00236256623677691	0.176388189890429	0.160961399603031	REG1B/REG3A	2
BP	GO:2000632	negative regulation of pre-miRNA processing	2/380	4/18870	0.00236256623677691	0.176388189890429	0.160961399603031	LIN28A/LIN28B	2
BP	GO:1900452	regulation of long-term synaptic depression	3/380	14/18870	0.00250029139871368	0.182781719126798	0.166795755151031	SORCS3/ADCY8/GRID2	3
BP	GO:0044331	cell-cell adhesion mediated by cadherin	5/380	48/18870	0.00271329794678838	0.193251974345847	0.176350289019234	CDH10/CDH17/CDH18/CDH22/CDH9	5
BP	GO:0048562	embryonic organ morphogenesis	14/380	295/18870	0.00275366164642131	0.193251974345847	0.176350289019234	SIX3/EYA1/HOXB9/SIX2/HMX3/GRHL2/DLX5/MYO3A/DLX2/CHRNA9/HMX2/FOXG1/ALX1/NEUROD1	14
BP	GO:0072009	nephron epithelium development	8/380	120/18870	0.0029815185189919	0.205140166336129	0.187198747879739	WNT7B/EYA1/SIX2/PROM1/FOXJ1/FOXD1/HOXD11/ADIPOQ	8
BP	GO:0006721	terpenoid metabolic process	7/380	98/18870	0.00366256591286122	0.219325555484752	0.200143492608365	LRP8/CYP1A2/CYP26B1/CYP3A4/CYP1A1/UGT1A8/SDR16C5	7
BP	GO:0060993	kidney morphogenesis	7/380	98/18870	0.00366256591286122	0.219325555484752	0.200143492608365	WNT7B/EYA1/GCNT3/SIX2/FOXJ1/FOXD1/HOXD11	7
BP	GO:0010273	detoxification of copper ion	3/380	16/18870	0.00373346654159284	0.219325555484752	0.200143492608365	MT1X/MT1E/MUC2	3
BP	GO:0030201	heparan sulfate proteoglycan metabolic process	3/380	16/18870	0.00373346654159284	0.219325555484752	0.200143492608365	HS6ST2/HS3ST6/HS3ST5	3
BP	GO:0032793	positive regulation of CREB transcription factor activity	3/380	16/18870	0.00373346654159284	0.219325555484752	0.200143492608365	LRP8/ADCY8/EPHA5	3
BP	GO:0050665	hydrogen peroxide biosynthetic process	3/380	16/18870	0.00373346654159284	0.219325555484752	0.200143492608365	CYP1A2/DUOX2/CYP1A1	3
BP	GO:1990169	stress response to copper ion	3/380	16/18870	0.00373346654159284	0.219325555484752	0.200143492608365	MT1X/MT1E/MUC2	3
BP	GO:0021953	central nervous system neuron differentiation	10/380	181/18870	0.00375690774650485	0.219325555484752	0.200143492608365	TTC36/SEMA3E/DLX2/LHX3/NHLH2/GRID2/BRINP3/FOXG1/LHX8/OLIG3	10
BP	GO:0010511	regulation of phosphatidylinositol biosynthetic process	2/380	5/18870	0.00388519395749212	0.219325555484752	0.200143492608365	HTR2B/HTR2C	2
BP	GO:0060012	synaptic transmission	glycinergic	2/380	5/18870	0.00388519395749212	0.219325555484752	0.200143492608365	SLC7A10/SLC6A5	2
BP	GO:0060126	somatotropin secreting cell differentiation	2/380	5/18870	0.00388519395749212	0.219325555484752	0.200143492608365	LHX3/PITX2	2
BP	GO:0042471	ear morphogenesis	8/380	126/18870	0.00401851617909532	0.219325555484752	0.200143492608365	EYA1/SIX2/HMX3/DLX5/MYO3A/CHRNA9/HMX2/FOXG1	8
BP	GO:0015012	heparan sulfate proteoglycan biosynthetic process	4/380	33/18870	0.00417526283754956	0.219325555484752	0.200143492608365	HS6ST2/HS3ST6/NDST4/HS3ST5	4
BP	GO:0042573	retinoic acid metabolic process	4/380	33/18870	0.00417526283754956	0.219325555484752	0.200143492608365	CYP26B1/CYP3A4/CYP1A1/UGT1A8	4
BP	GO:0021872	forebrain generation of neurons	5/380	53/18870	0.00419045971019966	0.219325555484752	0.200143492608365	SEMA3E/DLX2/NHLH2/FOXG1/LHX8	5
BP	GO:0060541	respiratory system development	11/380	214/18870	0.004200955679647	0.219325555484752	0.200143492608365	MMP12/WNT7B/CYP1A2/LAMA1/GRHL2/DLX5/FOXJ1/RSPO2/AGR2/LHX3/NKX2-8	11
BP	GO:0072006	nephron development	9/380	156/18870	0.0044167242180952	0.219325555484752	0.200143492608365	WNT7B/EYA1/SIX2/PROM1/FOXJ1/FOXD1/HOXD11/SERPINB7/ADIPOQ	9
BP	GO:0006570	tyrosine metabolic process	3/380	17/18870	0.0044664317049774	0.219325555484752	0.200143492608365	TTC36/HPD/OCA2	3
BP	GO:0050805	negative regulation of synaptic transmission	5/380	54/18870	0.00454331576730671	0.219325555484752	0.200143492608365	GRIK2/SORCS3/ADCY8/GRID2/ADIPOQ	5
BP	GO:0007043	cell-cell junction assembly	9/380	157/18870	0.00460455146344786	0.219325555484752	0.200143492608365	CLDN18/UGT8/CDH10/CDH17/PKP3/GRHL2/CDH18/CDH22/CDH9	9
BP	GO:0022600	digestive system process	7/380	103/18870	0.00481810636907366	0.219325555484752	0.200143492608365	HAMP/GCNT3/MUC2/TFF2/CCKBR/SLC9A4/NEUROD1	7
BP	GO:0030324	lung development	10/380	188/18870	0.00490326086337907	0.219325555484752	0.200143492608365	MMP12/WNT7B/CYP1A2/LAMA1/GRHL2/FOXJ1/RSPO2/AGR2/LHX3/NKX2-8	10
BP	GO:0021536	diencephalon development	6/380	79/18870	0.00518303700543939	0.219325555484752	0.200143492608365	SIX3/SEMA3E/LHX3/PITX2/NR0B1/NHLH2	6
BP	GO:0019373	epoxygenase P450 pathway	3/380	18/18870	0.00528051432347413	0.219325555484752	0.200143492608365	CYP1A2/CYP1A1/CYP2A13	3
BP	GO:0051930	regulation of sensory perception of pain	3/380	18/18870	0.00528051432347413	0.219325555484752	0.200143492608365	TMEM100/SMR3A/SMR3B	3
BP	GO:0051931	regulation of sensory perception	3/380	18/18870	0.00528051432347413	0.219325555484752	0.200143492608365	TMEM100/SMR3A/SMR3B	3
BP	GO:0061323	cell proliferation involved in heart morphogenesis	3/380	18/18870	0.00528051432347413	0.219325555484752	0.200143492608365	EYA1/BMP10/PITX2	3
BP	GO:0042472	inner ear morphogenesis	7/380	105/18870	0.00535001690820013	0.219325555484752	0.200143492608365	EYA1/HMX3/DLX5/MYO3A/CHRNA9/HMX2/FOXG1	7
BP	GO:0030323	respiratory tube development	10/380	192/18870	0.00567199593576003	0.219325555484752	0.200143492608365	MMP12/WNT7B/CYP1A2/LAMA1/GRHL2/FOXJ1/RSPO2/AGR2/LHX3/NKX2-8	10
BP	GO:0071466	cellular response to xenobiotic stimulus	10/380	192/18870	0.00567199593576003	0.219325555484752	0.200143492608365	CYP1A2/CRHBP/CYP26B1/SLC10A1/CYP3A4/CYP1A1/UGT1A8/CYP2A13/UGT1A10/ADIPOQ	10
BP	GO:0034332	adherens junction organization	5/380	57/18870	0.00572820774824418	0.219325555484752	0.200143492608365	CDH10/CDH17/CDH18/CDH22/CDH9	5
BP	GO:0006682	galactosylceramide biosynthetic process	2/380	6/18870	0.00575034229256118	0.219325555484752	0.200143492608365	B3GALT2/UGT8	2
BP	GO:0007314	oocyte anterior/posterior axis specification	2/380	6/18870	0.00575034229256118	0.219325555484752	0.200143492608365	TDRD5/TDRD1	2
BP	GO:0007315	pole plasm assembly	2/380	6/18870	0.00575034229256118	0.219325555484752	0.200143492608365	TDRD5/TDRD1	2
BP	GO:0008358	maternal determination of anterior/posterior axis	embryo	2/380	6/18870	0.00575034229256118	0.219325555484752	0.200143492608365	TDRD5/TDRD1	2
BP	GO:0016098	monoterpenoid metabolic process	2/380	6/18870	0.00575034229256118	0.219325555484752	0.200143492608365	CYP1A2/CYP3A4	2
BP	GO:0019375	galactolipid biosynthetic process	2/380	6/18870	0.00575034229256118	0.219325555484752	0.200143492608365	B3GALT2/UGT8	2
BP	GO:0030719	P granule organization	2/380	6/18870	0.00575034229256118	0.219325555484752	0.200143492608365	TDRD5/TDRD1	2
BP	GO:0051552	flavone metabolic process	2/380	6/18870	0.00575034229256118	0.219325555484752	0.200143492608365	UGT1A8/UGT1A10	2
BP	GO:0060482	lobar bronchus development	2/380	6/18870	0.00575034229256118	0.219325555484752	0.200143492608365	WNT7B/AGR2	2
BP	GO:2000631	regulation of pre-miRNA processing	2/380	6/18870	0.00575034229256118	0.219325555484752	0.200143492608365	LIN28A/LIN28B	2
BP	GO:0046688	response to copper ion	4/380	37/18870	0.00632763096346702	0.238749000546299	0.217868176467082	MT1X/MT1E/CYP1A1/MUC2	4
BP	GO:0007281	germ cell development	15/380	359/18870	0.0064188355549845	0.239613765557879	0.218657309722988	TDRD5/BRDT/TNFAIP6/SEPTIN14/LIN28A/SPAG17/TDRD1/OCA2/TERB2/FMN2/SPANXB1/SOHLH2/RNF17/DMRTB1/ADAD1	15
BP	GO:0030148	sphingolipid biosynthetic process	7/380	110/18870	0.00687185047087015	0.253824455813509	0.23162514274113	ELOVL4/B3GALT2/UGT8/ACER1/ELOVL3/ALOXE3/ALDH3B2	7
BP	GO:0042359	vitamin D metabolic process	3/380	20/18870	0.00716110058966883	0.255727913941609	0.233362125724941	CYP24A1/CYP3A4/CYP1A1	3
BP	GO:0009410	response to xenobiotic stimulus	17/380	434/18870	0.00721003477348586	0.255727913941609	0.233362125724941	LRP8/CA9/CYP1A2/HTR2B/CRHBP/CYP26B1/SLC10A1/TRPA1/CYP3A4/CYP1A1/UGT1A8/CYP2A13/SST/UGT1A10/SCGB1A1/ADIPOQ/NEUROD1	17
BP	GO:0022412	cellular process involved in reproduction in multicellular organism	18/380	471/18870	0.00738981890522179	0.255727913941609	0.233362125724941	TEX15/TDRD5/BRDT/TNFAIP6/SEPTIN14/CYP26B1/LIN28A/SPAG17/RPL10L/TDRD1/OCA2/TERB2/FMN2/SPANXB1/SOHLH2/RNF17/DMRTB1/ADAD1	18
BP	GO:0071248	cellular response to metal ion	10/380	200/18870	0.00748966081286644	0.255727913941609	0.233362125724941	MT1X/CYP1A2/ACER1/CRHBP/NPTX1/NLGN1/MT1E/CYP1A1/ADCY8/SYT9	10
BP	GO:0002933	lipid hydroxylation	2/380	7/18870	0.00794367130796107	0.255727913941609	0.233362125724941	CYP3A4/CYP1A1	2
BP	GO:0009820	alkaloid metabolic process	2/380	7/18870	0.00794367130796107	0.255727913941609	0.233362125724941	CYP1A2/CYP3A4	2
BP	GO:0019367	fatty acid elongation	saturated fatty acid	2/380	7/18870	0.00794367130796107	0.255727913941609	0.233362125724941	ELOVL4/ELOVL3	2
BP	GO:0019368	fatty acid elongation	unsaturated fatty acid	2/380	7/18870	0.00794367130796107	0.255727913941609	0.233362125724941	ELOVL4/ELOVL3	2
BP	GO:0034625	fatty acid elongation	monounsaturated fatty acid	2/380	7/18870	0.00794367130796107	0.255727913941609	0.233362125724941	ELOVL4/ELOVL3	2
BP	GO:0034626	fatty acid elongation	polyunsaturated fatty acid	2/380	7/18870	0.00794367130796107	0.255727913941609	0.233362125724941	ELOVL4/ELOVL3	2
BP	GO:0060534	trachea cartilage development	2/380	7/18870	0.00794367130796107	0.255727913941609	0.233362125724941	WNT7B/RSPO2	2
BP	GO:0090674	endothelial cell-matrix adhesion via fibronectin	2/380	7/18870	0.00794367130796107	0.255727913941609	0.233362125724941	MMP12/CEACAM6	2
BP	GO:1900454	positive regulation of long-term synaptic depression	2/380	7/18870	0.00794367130796107	0.255727913941609	0.233362125724941	ADCY8/GRID2	2
BP	GO:1904904	regulation of endothelial cell-matrix adhesion via fibronectin	2/380	7/18870	0.00794367130796107	0.255727913941609	0.233362125724941	MMP12/CEACAM6	2
BP	GO:0022617	extracellular matrix disassembly	5/380	62/18870	0.0081613203829639	0.259309039465637	0.23663004846319	MMP10/MMP12/MMP1/CTSV/PRSS1	5
BP	GO:0097501	stress response to metal ion	3/380	21/18870	0.00823154178006151	0.259309039465637	0.23663004846319	MT1X/MT1E/MUC2	3
BP	GO:0001763	morphogenesis of a branching structure	10/380	203/18870	0.00827660656031671	0.259309039465637	0.23663004846319	EYA1/SIX2/SEMA3E/LAMA1/GRHL2/DLX2/FOXD1/RSPO2/HOXB13/HOXD11	10
BP	GO:0008210	estrogen metabolic process	4/380	40/18870	0.00835299521055053	0.259386373396653	0.236700618821562	CYP1A2/CYP3A4/CYP19A1/CYP1A1	4
BP	GO:0061687	detoxification of inorganic compound	3/380	22/18870	0.00939099735092137	0.283789104483645	0.25896910376003	MT1X/MT1E/MUC2	3
BP	GO:0072311	glomerular epithelial cell differentiation	3/380	22/18870	0.00939099735092137	0.283789104483645	0.25896910376003	PROM1/FOXJ1/ADIPOQ	3
BP	GO:0021983	pituitary gland development	4/380	42/18870	0.00991464019373523	0.283789104483645	0.25896910376003	SIX3/LHX3/PITX2/NR0B1	4
BP	GO:0033555	multicellular organismal response to stress	6/380	91/18870	0.0101789292594687	0.283789104483645	0.25896910376003	HTR2C/TRPA1/GRIK2/P2RX2/TAC1/GABRA5	6
BP	GO:0006681	galactosylceramide metabolic process	2/380	8/18870	0.0104512770966097	0.283789104483645	0.25896910376003	B3GALT2/UGT8	2
BP	GO:0007217	tachykinin receptor signaling pathway	2/380	8/18870	0.0104512770966097	0.283789104483645	0.25896910376003	TAC1/TACR3	2
BP	GO:0007308	oocyte construction	2/380	8/18870	0.0104512770966097	0.283789104483645	0.25896910376003	TDRD5/TDRD1	2
BP	GO:0007309	oocyte axis specification	2/380	8/18870	0.0104512770966097	0.283789104483645	0.25896910376003	TDRD5/TDRD1	2
BP	GO:0014016	neuroblast differentiation	2/380	8/18870	0.0104512770966097	0.283789104483645	0.25896910376003	SIX3/DLX2	2
BP	GO:0021886	hypothalamus gonadotrophin-releasing hormone neuron differentiation	2/380	8/18870	0.0104512770966097	0.283789104483645	0.25896910376003	SEMA3E/NHLH2	2
BP	GO:0021888	hypothalamus gonadotrophin-releasing hormone neuron development	2/380	8/18870	0.0104512770966097	0.283789104483645	0.25896910376003	SEMA3E/NHLH2	2
BP	GO:0046476	glycosylceramide biosynthetic process	2/380	8/18870	0.0104512770966097	0.283789104483645	0.25896910376003	B3GALT2/UGT8	2
BP	GO:0050955	thermoception	2/380	8/18870	0.0104512770966097	0.283789104483645	0.25896910376003	TRPA1/GRIK2	2
BP	GO:0071314	cellular response to cocaine	2/380	8/18870	0.0104512770966097	0.283789104483645	0.25896910376003	CRHBP/PPP1R1B	2
BP	GO:0090673	endothelial cell-matrix adhesion	2/380	8/18870	0.0104512770966097	0.283789104483645	0.25896910376003	MMP12/CEACAM6	2
BP	GO:0090596	sensory organ morphogenesis	12/380	277/18870	0.0107351228179361	0.283789104483645	0.25896910376003	SIX3/EYA1/CYP26B1/SIX2/PROM1/HMX3/DLX5/MYO3A/PITX2/CHRNA9/HMX2/FOXG1	12
BP	GO:0048568	embryonic organ development	17/380	453/18870	0.0107522512562174	0.283789104483645	0.25896910376003	WNT7B/SIX3/EYA1/KRT19/HOXB9/SIX2/HMX3/GRHL2/DLX5/MYO3A/DLX2/PITX2/CHRNA9/HMX2/FOXG1/ALX1/NEUROD1	17
BP	GO:0046717	acid secretion	4/380	43/18870	0.0107617255055451	0.283789104483645	0.25896910376003	SLC10A1/TFF2/CCKBR/SLC9A4	4
BP	GO:0030326	embryonic limb morphogenesis	7/380	120/18870	0.0108475660673061	0.283789104483645	0.25896910376003	CYP26B1/SALL4/GRHL2/DLX5/RSPO2/SP8/FGF4	7
BP	GO:0035113	embryonic appendage morphogenesis	7/380	120/18870	0.0108475660673061	0.283789104483645	0.25896910376003	CYP26B1/SALL4/GRHL2/DLX5/RSPO2/SP8/FGF4	7
BP	GO:0072073	kidney epithelium development	8/380	150/18870	0.0111421602678191	0.283789104483645	0.25896910376003	WNT7B/EYA1/SIX2/PROM1/FOXJ1/FOXD1/HOXD11/ADIPOQ	8
BP	GO:0001822	kidney development	13/380	314/18870	0.011549019977221	0.283789104483645	0.25896910376003	WNT7B/EYA1/CYP26B1/GCNT3/SIX2/LIN28A/PROM1/FOXJ1/FOXD1/BMP10/HOXD11/SERPINB7/ADIPOQ	13
BP	GO:0060428	lung epithelium development	4/380	44/18870	0.011654156000038	0.283789104483645	0.25896910376003	WNT7B/GRHL2/FOXJ1/AGR2	4
BP	GO:0001656	metanephros development	6/380	94/18870	0.0118300921481132	0.283789104483645	0.25896910376003	WNT7B/EYA1/SIX2/FOXJ1/FOXD1/ADIPOQ	6
BP	GO:0021766	hippocampus development	6/380	94/18870	0.0118300921481132	0.283789104483645	0.25896910376003	LRP8/ANXA3/DLX2/CDK5R2/EPHA5/NEUROD1	6
BP	GO:0048704	embryonic skeletal system morphogenesis	6/380	94/18870	0.0118300921481132	0.283789104483645	0.25896910376003	EYA1/HOXB9/SIX2/GRHL2/DLX2/ALX1	6
BP	GO:0030277	maintenance of gastrointestinal epithelium	3/380	24/18870	0.0119824324194915	0.283789104483645	0.25896910376003	MUC2/TFF2/NEUROD1	3
BP	GO:0035235	ionotropic glutamate receptor signaling pathway	3/380	24/18870	0.0119824324194915	0.283789104483645	0.25896910376003	GRIA2/GRIK2/GRID2	3
BP	GO:0035902	response to immobilization stress	3/380	24/18870	0.0119824324194915	0.283789104483645	0.25896910376003	UGT8/CYP1A1/NR0B1	3
BP	GO:0006775	fat-soluble vitamin metabolic process	4/380	45/18870	0.0125927581349025	0.283789104483645	0.25896910376003	CYP26B1/CYP24A1/CYP3A4/CYP1A1	4
BP	GO:0045666	positive regulation of neuron differentiation	6/380	96/18870	0.0130304276705785	0.283789104483645	0.25896910376003	LIN28A/DLX2/BRINP3/FOXG1/SH3GL3/NEUROD1	6
BP	GO:0002314	germinal center B cell differentiation	2/380	9/18870	0.0132596801077965	0.283789104483645	0.25896910376003	CDH17/IL21	2
BP	GO:0019374	galactolipid metabolic process	2/380	9/18870	0.0132596801077965	0.283789104483645	0.25896910376003	B3GALT2/UGT8	2
BP	GO:0045617	negative regulation of keratinocyte differentiation	2/380	9/18870	0.0132596801077965	0.283789104483645	0.25896910376003	GRHL2/REG3A	2
BP	GO:0048387	negative regulation of retinoic acid receptor signaling pathway	2/380	9/18870	0.0132596801077965	0.283789104483645	0.25896910376003	CYP26B1/PRAME	2
BP	GO:1901724	positive regulation of cell proliferation involved in kidney development	2/380	9/18870	0.0132596801077965	0.283789104483645	0.25896910376003	LIN28A/SERPINB7	2
BP	GO:0006805	xenobiotic metabolic process	7/380	125/18870	0.0133648875672548	0.283789104483645	0.25896910376003	CYP1A2/CYP26B1/CYP3A4/CYP1A1/UGT1A8/CYP2A13/UGT1A10	7
BP	GO:0006821	chloride transport	7/380	125/18870	0.0133648875672548	0.283789104483645	0.25896910376003	SLC6A14/TTYH1/FXYD3/OCA2/GABRA3/GABRA5/CLCA1	7
BP	GO:0042178	xenobiotic catabolic process	3/380	25/18870	0.0134166594177395	0.283789104483645	0.25896910376003	CYP1A2/CYP3A4/CYP1A1	3
BP	GO:0072010	glomerular epithelium development	3/380	25/18870	0.0134166594177395	0.283789104483645	0.25896910376003	PROM1/FOXJ1/ADIPOQ	3
BP	GO:0009953	dorsal/ventral pattern formation	6/380	97/18870	0.0136614899873339	0.283789104483645	0.25896910376003	SIX3/RFX4/LHX3/FOXG1/SP8/HOXD11	6
BP	GO:0061138	morphogenesis of a branching epithelium	9/380	187/18870	0.0137259942065791	0.283789104483645	0.25896910376003	EYA1/SIX2/SEMA3E/LAMA1/GRHL2/FOXD1/RSPO2/HOXB13/HOXD11	9
BP	GO:0035850	epithelial cell differentiation involved in kidney development	4/380	47/18870	0.0146115764726068	0.283789104483645	0.25896910376003	SIX2/PROM1/FOXJ1/ADIPOQ	4
BP	GO:0090102	cochlea development	4/380	47/18870	0.0146115764726068	0.283789104483645	0.25896910376003	EYA1/MYO3A/KCNK2/GABRA5	4
BP	GO:0072001	renal system development	13/380	324/18870	0.0146553092284822	0.283789104483645	0.25896910376003	WNT7B/EYA1/CYP26B1/GCNT3/SIX2/LIN28A/PROM1/FOXJ1/FOXD1/BMP10/HOXD11/SERPINB7/ADIPOQ	13
BP	GO:0071280	cellular response to copper ion	3/380	26/18870	0.0149444146869059	0.283789104483645	0.25896910376003	MT1X/MT1E/CYP1A1	3
BP	GO:0141060	disruption of anatomical structure in another organism	6/380	99/18870	0.0149870662669579	0.283789104483645	0.25896910376003	CHGA/HAMP/C9/REG1B/REG3A/DEFA5	6
BP	GO:1904888	cranial skeletal system development	5/380	72/18870	0.0150079337256102	0.283789104483645	0.25896910376003	FREM1/SIX2/GRHL2/DLX2/FGF4	5
BP	GO:0072080	nephron tubule development	6/380	100/18870	0.0156822295561718	0.283789104483645	0.25896910376003	WNT7B/EYA1/SIX2/PROM1/FOXD1/HOXD11	6
BP	GO:0006953	acute-phase response	4/380	48/18870	0.0156932381567721	0.283789104483645	0.25896910376003	HP/SAA1/SAA2/REG3A	4
BP	GO:0060485	mesenchyme development	13/380	327/18870	0.0157017703929687	0.283789104483645	0.25896910376003	HMGA2/HTR2B/TMEM100/SIX2/SEMA3E/DLL3/FOXD1/PITX2/SERPINB3/ALX1/TSPY1/TSPY10/TSPY2	13
BP	GO:0002067	glandular epithelial cell differentiation	5/380	73/18870	0.0158534499610689	0.283789104483645	0.25896910376003	AGR2/NKX6-3/LHX3/SLC9A4/NEUROD1	5
BP	GO:0048663	neuron fate commitment	5/380	73/18870	0.0158534499610689	0.283789104483645	0.25896910376003	EYA1/DLX2/LHX3/FOXG1/OLIG3	5
BP	GO:0021520	spinal cord motor neuron cell fate specification	2/380	10/18870	0.0163558137678749	0.283789104483645	0.25896910376003	LHX3/OLIG3	2
BP	GO:0032429	regulation of phospholipase A2 activity	2/380	10/18870	0.0163558137678749	0.283789104483645	0.25896910376003	AVPR1B/ANXA8L1	2
BP	GO:0060536	cartilage morphogenesis	2/380	10/18870	0.0163558137678749	0.283789104483645	0.25896910376003	WNT7B/RSPO2	2
BP	GO:0071073	positive regulation of phospholipid biosynthetic process	2/380	10/18870	0.0163558137678749	0.283789104483645	0.25896910376003	HTR2B/HTR2C	2
BP	GO:0097267	omega-hydroxylase P450 pathway	2/380	10/18870	0.0163558137678749	0.283789104483645	0.25896910376003	CYP1A2/CYP1A1	2
BP	GO:1903799	negative regulation of miRNA processing	2/380	10/18870	0.0163558137678749	0.283789104483645	0.25896910376003	LIN28A/LIN28B	2
BP	GO:0007274	neuromuscular synaptic transmission	3/380	27/18870	0.0165663709914061	0.283789104483645	0.25896910376003	NLGN1/P2RX2/RIMBP2	3
BP	GO:0021801	cerebral cortex radial glia-guided migration	3/380	27/18870	0.0165663709914061	0.283789104483645	0.25896910376003	LRP8/CDK5R2/FOXG1	3
BP	GO:0021854	hypothalamus development	3/380	27/18870	0.0165663709914061	0.283789104483645	0.25896910376003	SEMA3E/NR0B1/NHLH2	3
BP	GO:0022030	telencephalon glial cell migration	3/380	27/18870	0.0165663709914061	0.283789104483645	0.25896910376003	LRP8/CDK5R2/FOXG1	3
BP	GO:0099560	synaptic membrane adhesion	3/380	27/18870	0.0165663709914061	0.283789104483645	0.25896910376003	CDH10/SLITRK1/CDH9	3
BP	GO:0050795	regulation of behavior	5/380	74/18870	0.0167301357308011	0.283789104483645	0.25896910376003	HTR2B/NMU/MTNR1B/NLGN1/TACR3	5
BP	GO:0098661	inorganic anion transmembrane transport	7/380	131/18870	0.0169083141401346	0.283789104483645	0.25896910376003	TTYH1/FXYD3/OCA2/AQP6/GABRA3/GABRA5/CLCA1	7
BP	GO:0120254	olefinic compound metabolic process	8/380	162/18870	0.017045493416061	0.283789104483645	0.25896910376003	CYP1A2/ELOVL3/ALOXE3/CYP3A4/CYP19A1/CYP1A1/CYP2A13/SDR16C5	8
BP	GO:0015833	peptide transport	11/380	262/18870	0.0175737594933897	0.283789104483645	0.25896910376003	CHGA/SLC30A8/CRHBP/MTNR1B/CDH17/HTR2C/GPR119/CLEC4M/ADCY8/EPHA5/NEUROD1	11
BP	GO:0071241	cellular response to inorganic substance	10/380	229/18870	0.018025738217349	0.283789104483645	0.25896910376003	MT1X/CYP1A2/ACER1/CRHBP/NPTX1/NLGN1/MT1E/CYP1A1/ADCY8/SYT9	10
BP	GO:0048732	gland development	16/380	443/18870	0.0181571354712636	0.283789104483645	0.25896910376003	WNT7B/SIX3/ACER1/HOXB9/NRG3/LAMA1/CYP19A1/CYP1A1/UGT1A8/HOXB13/UGT1A10/LHX3/PITX2/CCKBR/NR0B1/NKX2-8	16
BP	GO:0006720	isoprenoid metabolic process	7/380	133/18870	0.0182242627565727	0.283789104483645	0.25896910376003	LRP8/CYP1A2/CYP26B1/CYP3A4/CYP1A1/UGT1A8/SDR16C5	7
BP	GO:0007210	serotonin receptor signaling pathway	3/380	28/18870	0.0182830365291874	0.283789104483645	0.25896910376003	HTR2B/HTR2C/HTR3A	3
BP	GO:0060479	lung cell differentiation	3/380	28/18870	0.0182830365291874	0.283789104483645	0.25896910376003	GRHL2/FOXJ1/AGR2	3
BP	GO:0060487	lung epithelial cell differentiation	3/380	28/18870	0.0182830365291874	0.283789104483645	0.25896910376003	GRHL2/FOXJ1/AGR2	3
BP	GO:0048705	skeletal system morphogenesis	10/380	230/18870	0.0185208145247043	0.283789104483645	0.25896910376003	FREM1/EYA1/HOXB9/CYP26B1/SIX2/GRHL2/DLX5/DLX2/FGF4/ALX1	10
BP	GO:0061326	renal tubule development	6/380	104/18870	0.0186860288882732	0.283789104483645	0.25896910376003	WNT7B/EYA1/SIX2/PROM1/FOXD1/HOXD11	6
BP	GO:0045664	regulation of neuron differentiation	9/380	198/18870	0.0192066972151141	0.283789104483645	0.25896910376003	SIX3/EYA1/NLGN1/LIN28A/DLX2/BRINP3/FOXG1/SH3GL3/NEUROD1	9
BP	GO:0043278	response to morphine	2/380	11/18870	0.0197270133852643	0.283789104483645	0.25896910376003	PPP1R1B/ADCY8	2
BP	GO:0060433	bronchus development	2/380	11/18870	0.0197270133852643	0.283789104483645	0.25896910376003	WNT7B/AGR2	2
BP	GO:0060439	trachea morphogenesis	2/380	11/18870	0.0197270133852643	0.283789104483645	0.25896910376003	WNT7B/RSPO2	2
BP	GO:0141007	siRNA-mediated retrotransposon silencing by heterochromatin formation	2/380	11/18870	0.0197270133852643	0.283789104483645	0.25896910376003	TDRD5/TDRD1	2
BP	GO:0008406	gonad development	10/380	233/18870	0.020066079428655	0.283789104483645	0.25896910376003	TNFAIP6/CYP19A1/NR0B1/NHLH2/LHX8/PRPS1L1/ZFP42/TSPY1/TSPY10/TSPY2	10
BP	GO:0099505	regulation of presynaptic membrane potential	3/380	29/18870	0.0200947632288349	0.283789104483645	0.25896910376003	GRIK2/SCN1A/GABRA5	3
BP	GO:0001979	regulation of systemic arterial blood pressure by chemoreceptor signaling	1/380	1/18870	0.020137784843667	0.283789104483645	0.25896910376003	P2RX2	1
BP	GO:0002007	detection of hypoxic conditions in blood by chemoreceptor signaling	1/380	1/18870	0.020137784843667	0.283789104483645	0.25896910376003	P2RX2	1
BP	GO:0002510	central B cell tolerance induction	1/380	1/18870	0.020137784843667	0.283789104483645	0.25896910376003	FOXJ1	1
BP	GO:0002646	regulation of central tolerance induction	1/380	1/18870	0.020137784843667	0.283789104483645	0.25896910376003	FOXJ1	1
BP	GO:0002648	positive regulation of central tolerance induction	1/380	1/18870	0.020137784843667	0.283789104483645	0.25896910376003	FOXJ1	1
BP	GO:0002895	regulation of central B cell tolerance induction	1/380	1/18870	0.020137784843667	0.283789104483645	0.25896910376003	FOXJ1	1
BP	GO:0002897	positive regulation of central B cell tolerance induction	1/380	1/18870	0.020137784843667	0.283789104483645	0.25896910376003	FOXJ1	1
BP	GO:0003027	regulation of systemic arterial blood pressure by carotid body chemoreceptor signaling	1/380	1/18870	0.020137784843667	0.283789104483645	0.25896910376003	P2RX2	1
BP	GO:0003029	detection of hypoxic conditions in blood by carotid body chemoreceptor signaling	1/380	1/18870	0.020137784843667	0.283789104483645	0.25896910376003	P2RX2	1
BP	GO:0003131	mesodermal-endodermal cell signaling	1/380	1/18870	0.020137784843667	0.283789104483645	0.25896910376003	HMGA2	1
BP	GO:0009403	toxin biosynthetic process	1/380	1/18870	0.020137784843667	0.283789104483645	0.25896910376003	CYP1A2	1
BP	GO:0009692	ethylene metabolic process	1/380	1/18870	0.020137784843667	0.283789104483645	0.25896910376003	CYP1A1	1
BP	GO:0017143	insecticide metabolic process	1/380	1/18870	0.020137784843667	0.283789104483645	0.25896910376003	CYP1A1	1
BP	GO:0019341	dibenzo-p-dioxin catabolic process	1/380	1/18870	0.020137784843667	0.283789104483645	0.25896910376003	CYP1A1	1
BP	GO:0021541	ammon gyrus development	1/380	1/18870	0.020137784843667	0.283789104483645	0.25896910376003	LRP8	1
BP	GO:0021840	directional guidance of interneurons involved in migration from the subpallium to the cortex	1/380	1/18870	0.020137784843667	0.283789104483645	0.25896910376003	NRG3	1
BP	GO:0021842	chemorepulsion involved in interneuron migration from the subpallium to the cortex	1/380	1/18870	0.020137784843667	0.283789104483645	0.25896910376003	NRG3	1
BP	GO:0036098	male germ-line stem cell population maintenance	1/380	1/18870	0.020137784843667	0.283789104483645	0.25896910376003	TUBA3C	1
BP	GO:0036331	avascular cornea development in camera-type eye	1/380	1/18870	0.020137784843667	0.283789104483645	0.25896910376003	ANGPTL7	1
BP	GO:0042941	D-alanine transport	1/380	1/18870	0.020137784843667	0.283789104483645	0.25896910376003	SLC7A10	1
BP	GO:0042942	D-serine transport	1/380	1/18870	0.020137784843667	0.283789104483645	0.25896910376003	SLC7A10	1
BP	GO:0048789	cytoskeletal matrix organization at active zone	1/380	1/18870	0.020137784843667	0.283789104483645	0.25896910376003	NLGN1	1
BP	GO:0051037	regulation of transcription involved in meiotic cell cycle	1/380	1/18870	0.020137784843667	0.283789104483645	0.25896910376003	BRDT	1
BP	GO:0051039	positive regulation of transcription involved in meiotic cell cycle	1/380	1/18870	0.020137784843667	0.283789104483645	0.25896910376003	BRDT	1
BP	GO:0051460	negative regulation of corticotropin secretion	1/380	1/18870	0.020137784843667	0.283789104483645	0.25896910376003	CRHBP	1
BP	GO:0051758	homologous chromosome movement towards spindle pole in meiosis I anaphase	1/380	1/18870	0.020137784843667	0.283789104483645	0.25896910376003	FMN2	1
BP	GO:0060094	positive regulation of synaptic transmission	glycinergic	1/380	1/18870	0.020137784843667	0.283789104483645	0.25896910376003	SLC7A10	1
BP	GO:0060678	dichotomous subdivision of terminal units involved in ureteric bud branching	1/380	1/18870	0.020137784843667	0.283789104483645	0.25896910376003	FOXD1	1
BP	GO:0061172	regulation of establishment of bipolar cell polarity	1/380	1/18870	0.020137784843667	0.283789104483645	0.25896910376003	ANKFN1	1
BP	GO:0062035	sensory perception of cold stimulus	1/380	1/18870	0.020137784843667	0.283789104483645	0.25896910376003	GRIK2	1
BP	GO:0072016	glomerular parietal epithelial cell development	1/380	1/18870	0.020137784843667	0.283789104483645	0.25896910376003	FOXJ1	1
BP	GO:0072060	outer medullary collecting duct development	1/380	1/18870	0.020137784843667	0.283789104483645	0.25896910376003	WNT7B	1
BP	GO:0072127	renal capsule development	1/380	1/18870	0.020137784843667	0.283789104483645	0.25896910376003	FOXD1	1
BP	GO:0072128	renal capsule morphogenesis	1/380	1/18870	0.020137784843667	0.283789104483645	0.25896910376003	FOXD1	1
BP	GO:0072129	renal capsule formation	1/380	1/18870	0.020137784843667	0.283789104483645	0.25896910376003	FOXD1	1
BP	GO:0072130	renal capsule specification	1/380	1/18870	0.020137784843667	0.283789104483645	0.25896910376003	FOXD1	1
BP	GO:0072213	metanephric capsule development	1/380	1/18870	0.020137784843667	0.283789104483645	0.25896910376003	FOXD1	1
BP	GO:0072217	negative regulation of metanephros development	1/380	1/18870	0.020137784843667	0.283789104483645	0.25896910376003	ADIPOQ	1
BP	GO:0072265	metanephric capsule morphogenesis	1/380	1/18870	0.020137784843667	0.283789104483645	0.25896910376003	FOXD1	1
BP	GO:0072266	metanephric capsule formation	1/380	1/18870	0.020137784843667	0.283789104483645	0.25896910376003	FOXD1	1
BP	GO:0072267	metanephric capsule specification	1/380	1/18870	0.020137784843667	0.283789104483645	0.25896910376003	FOXD1	1
BP	GO:0086030	adenylate cyclase-activating adrenergic receptor signaling pathway involved in cardiac muscle relaxation	1/380	1/18870	0.020137784843667	0.283789104483645	0.25896910376003	CHGA	1
BP	GO:0090125	cell-cell adhesion involved in synapse maturation	1/380	1/18870	0.020137784843667	0.283789104483645	0.25896910376003	NLGN1	1
BP	GO:0097115	neurexin clustering involved in presynaptic membrane assembly	1/380	1/18870	0.020137784843667	0.283789104483645	0.25896910376003	NLGN1	1
BP	GO:0120169	detection of cold stimulus involved in thermoception	1/380	1/18870	0.020137784843667	0.283789104483645	0.25896910376003	GRIK2	1
BP	GO:1900010	regulation of corticotropin-releasing hormone receptor activity	1/380	1/18870	0.020137784843667	0.283789104483645	0.25896910376003	CRHBP	1
BP	GO:1900011	negative regulation of corticotropin-releasing hormone receptor activity	1/380	1/18870	0.020137784843667	0.283789104483645	0.25896910376003	CRHBP	1
BP	GO:1901346	negative regulation of vasculature development involved in avascular cornea development in camera-type eye	1/380	1/18870	0.020137784843667	0.283789104483645	0.25896910376003	ANGPTL7	1
BP	GO:1902225	negative regulation of acrosome reaction	1/380	1/18870	0.020137784843667	0.283789104483645	0.25896910376003	SPINK13	1
BP	GO:2000477	regulation of metanephric podocyte development	1/380	1/18870	0.020137784843667	0.283789104483645	0.25896910376003	ADIPOQ	1
BP	GO:2000478	positive regulation of metanephric podocyte development	1/380	1/18870	0.020137784843667	0.283789104483645	0.25896910376003	ADIPOQ	1
BP	GO:2000534	positive regulation of renal albumin absorption	1/380	1/18870	0.020137784843667	0.283789104483645	0.25896910376003	ADIPOQ	1
BP	GO:2000590	negative regulation of metanephric mesenchymal cell migration	1/380	1/18870	0.020137784843667	0.283789104483645	0.25896910376003	ADIPOQ	1
BP	GO:0034308	primary alcohol metabolic process	6/380	106/18870	0.020326013033314	0.28422480418253	0.259366697461641	TKTL1/CYP1A2/CYP3A4/CYP1A1/ALDH3B2/SDR16C5	6
BP	GO:0007498	mesoderm development	7/380	136/18870	0.0203306998717056	0.28422480418253	0.259366697461641	HMGA2/EYA1/SIX2/DLL3/TSPY1/TSPY10/TSPY2	7
BP	GO:0042572	retinol metabolic process	4/380	52/18870	0.0205164798277519	0.285683840141197	0.260698127134592	CYP1A2/CYP3A4/CYP1A1/SDR16C5	4
BP	GO:0007156	homophilic cell adhesion via plasma membrane adhesion molecules	8/380	168/18870	0.0207195433405803	0.287371057636744	0.26223778174348	CDH10/CDH17/IGSF11/CDH18/PCDHA2/CEACAM6/CDH22/CDH9	8
BP	GO:0015698	inorganic anion transport	8/380	169/18870	0.021382483160171	0.295398163027717	0.269562841994365	SLC6A14/TTYH1/FXYD3/OCA2/AQP6/GABRA3/GABRA5/CLCA1	8
BP	GO:0007157	heterophilic cell-cell adhesion via plasma membrane cell adhesion molecules	4/380	53/18870	0.0218492161638787	0.300662351055099	0.27436662774208	NLGN1/REG3A/GRID2/CEACAM6	4
BP	GO:0043010	camera-type eye development	13/380	344/18870	0.0227429449749475	0.305872267587344	0.279120888542455	WNT7B/SIX3/MTNR1B/PROM1/LAMA1/GRHL2/CYP1A1/DLX2/KRT12/ANGPTL7/PITX2/VAX1/NEUROD1	13
BP	GO:0046879	hormone secretion	12/380	308/18870	0.0227668861776751	0.305872267587344	0.279120888542455	CHGA/SLC30A8/CRHBP/MTNR1B/HTR2C/GPR119/CYP19A1/FOXD1/ADCY8/EPHA5/ADIPOQ/NEUROD1	12
BP	GO:0045137	development of primary sexual characteristics	10/380	238/18870	0.0228480389204602	0.305872267587344	0.279120888542455	TNFAIP6/CYP19A1/NR0B1/NHLH2/LHX8/PRPS1L1/ZFP42/TSPY1/TSPY10/TSPY2	10
BP	GO:0042743	hydrogen peroxide metabolic process	4/380	54/18870	0.0232336881956044	0.305872267587344	0.279120888542455	HP/CYP1A2/DUOX2/CYP1A1	4
BP	GO:0060425	lung morphogenesis	4/380	54/18870	0.0232336881956044	0.305872267587344	0.279120888542455	WNT7B/LAMA1/GRHL2/RSPO2	4
BP	GO:0007501	mesodermal cell fate specification	2/380	12/18870	0.0233610053329747	0.305872267587344	0.279120888542455	EYA1/SIX2	2
BP	GO:0010739	positive regulation of protein kinase A signaling	2/380	12/18870	0.0233610053329747	0.305872267587344	0.279120888542455	CALCR/ADIPOQ	2
BP	GO:0014072	response to isoquinoline alkaloid	2/380	12/18870	0.0233610053329747	0.305872267587344	0.279120888542455	PPP1R1B/ADCY8	2
BP	GO:0035881	amacrine cell differentiation	2/380	12/18870	0.0233610053329747	0.305872267587344	0.279120888542455	DLX2/NEUROD1	2
BP	GO:0051238	sequestering of metal ion	2/380	12/18870	0.0233610053329747	0.305872267587344	0.279120888542455	SLC30A8/FTHL17	2
BP	GO:0060965	negative regulation of miRNA-mediated gene silencing	2/380	12/18870	0.0233610053329747	0.305872267587344	0.279120888542455	LIN28A/LIN28B	2
BP	GO:0061303	cornea development in camera-type eye	2/380	12/18870	0.0233610053329747	0.305872267587344	0.279120888542455	KRT12/ANGPTL7	2
BP	GO:0072310	glomerular epithelial cell development	2/380	12/18870	0.0233610053329747	0.305872267587344	0.279120888542455	FOXJ1/ADIPOQ	2
BP	GO:0001676	long-chain fatty acid metabolic process	6/380	110/18870	0.0238934247502035	0.308535883369464	0.281551546312462	CYP1A2/ELOVL3/ALOXE3/CYP3A4/CYP1A1/CYP2A13	6
BP	GO:0048477	oogenesis	6/380	110/18870	0.0238934247502035	0.308535883369464	0.281551546312462	TDRD5/TNFAIP6/TDRD1/TERB2/FMN2/SOHLH2	6
BP	GO:1902476	chloride transmembrane transport	6/380	110/18870	0.0238934247502035	0.308535883369464	0.281551546312462	TTYH1/FXYD3/OCA2/GABRA3/GABRA5/CLCA1	6
BP	GO:0003338	metanephros morphogenesis	3/380	31/18870	0.024004074140742	0.308535883369464	0.281551546312462	WNT7B/SIX2/FOXJ1	3
BP	GO:0051491	positive regulation of filopodium assembly	3/380	31/18870	0.024004074140742	0.308535883369464	0.281551546312462	NLGN1/MYO3A/PLPPR5	3
BP	GO:0007204	positive regulation of cytosolic calcium ion concentration	8/380	173/18870	0.0241846922855193	0.30890451298807	0.281887935837083	SAA1/AVPR1B/P2RX2/CALCR/CCKBR/ADCY8/CHRNA9/TAC1	8
BP	GO:0009582	detection of abiotic stimulus	7/380	141/18870	0.0242088176322939	0.30890451298807	0.281887935837083	PLEKHB1/ELOVL4/TRPA1/GRIK2/SCN1A/CHRNA9/TAC1	7
BP	GO:0021537	telencephalon development	11/380	276/18870	0.0246677251607307	0.312520235958409	0.285187430152684	LRP8/SIX3/ANXA3/NRG3/DLX5/DLX2/CDK5R2/RFX4/EPHA5/FOXG1/NEUROD1	11
BP	GO:0007140	male meiotic nuclear division	4/380	55/18870	0.0246703064578168	0.312520235958409	0.285187430152684	TEX15/BRDT/CYP26B1/RPL10L	4
BP	GO:0061844	antimicrobial humoral immune response mediated by antimicrobial peptide	5/380	83/18870	0.0260900596948456	0.324358578300285	0.295990399180893	CXCL5/REG1B/REG3A/BPIFA1/DEFA5	5
BP	GO:0009072	aromatic amino acid metabolic process	3/380	32/18870	0.0261016513291648	0.324358578300285	0.295990399180893	TTC36/HPD/OCA2	3
BP	GO:0060292	long-term synaptic depression	3/380	32/18870	0.0261016513291648	0.324358578300285	0.295990399180893	SORCS3/ADCY8/GRID2	3
BP	GO:1904861	excitatory synapse assembly	3/380	32/18870	0.0261016513291648	0.324358578300285	0.295990399180893	NPTX1/NLGN1/GRID2	3
BP	GO:0007187	G protein-coupled receptor signaling pathway	coupled to cyclic nucleotide second messenger	4/380	56/18870	0.0261594407691595	0.324358578300285	0.295990399180893	HTR2B/MTNR1B/HTR2C/SSTR3	4
BP	GO:0030857	negative regulation of epithelial cell differentiation	4/380	56/18870	0.0261594407691595	0.324358578300285	0.295990399180893	SIX2/GRHL2/NKX6-3/REG3A	4
BP	GO:0021979	hypothalamus cell differentiation	2/380	13/18870	0.0272458965020193	0.328542442699607	0.299808345665193	SEMA3E/NHLH2	2
BP	GO:0030497	fatty acid elongation	2/380	13/18870	0.0272458965020193	0.328542442699607	0.299808345665193	ELOVL4/ELOVL3	2
BP	GO:0035865	cellular response to potassium ion	2/380	13/18870	0.0272458965020193	0.328542442699607	0.299808345665193	CRHBP/NPTX1	2
BP	GO:0042761	very long-chain fatty acid biosynthetic process	2/380	13/18870	0.0272458965020193	0.328542442699607	0.299808345665193	ELOVL4/ELOVL3	2
BP	GO:0044406	adhesion of symbiont to host	2/380	13/18870	0.0272458965020193	0.328542442699607	0.299808345665193	CLEC4M/BPIFA1	2
BP	GO:0060149	negative regulation of post-transcriptional gene silencing	2/380	13/18870	0.0272458965020193	0.328542442699607	0.299808345665193	LIN28A/LIN28B	2
BP	GO:0060967	negative regulation of gene silencing by regulatory ncRNA	2/380	13/18870	0.0272458965020193	0.328542442699607	0.299808345665193	LIN28A/LIN28B	2
BP	GO:1900369	negative regulation of post-transcriptional gene silencing by regulatory ncRNA	2/380	13/18870	0.0272458965020193	0.328542442699607	0.299808345665193	LIN28A/LIN28B	2
BP	GO:0061005	cell differentiation involved in kidney development	4/380	57/18870	0.0277014206197946	0.328805768309337	0.300048640997436	SIX2/PROM1/FOXJ1/ADIPOQ	4
BP	GO:0019228	neuronal action potential	3/380	33/18870	0.0282942901783263	0.328805768309337	0.300048640997436	MTNR1B/GRIK2/SCN1A	3
BP	GO:0019934	cGMP-mediated signaling	3/380	33/18870	0.0282942901783263	0.328805768309337	0.300048640997436	HTR2B/MTNR1B/HTR2C	3
BP	GO:1990806	ligand-gated ion channel signaling pathway	3/380	33/18870	0.0282942901783263	0.328805768309337	0.300048640997436	GRIA2/GRIK2/GRID2	3
BP	GO:0035107	appendage morphogenesis	7/380	146/18870	0.0285674751541038	0.328805768309337	0.300048640997436	CYP26B1/SALL4/GRHL2/DLX5/RSPO2/SP8/FGF4	7
BP	GO:0035108	limb morphogenesis	7/380	146/18870	0.0285674751541038	0.328805768309337	0.300048640997436	CYP26B1/SALL4/GRHL2/DLX5/RSPO2/SP8/FGF4	7
BP	GO:0009914	hormone transport	12/380	319/18870	0.028820111424269	0.328805768309337	0.300048640997436	CHGA/SLC30A8/CRHBP/MTNR1B/HTR2C/GPR119/CYP19A1/FOXD1/ADCY8/EPHA5/ADIPOQ/NEUROD1	12
BP	GO:0033559	unsaturated fatty acid metabolic process	6/380	115/18870	0.0289127266075421	0.328805768309337	0.300048640997436	ELOVL4/CYP1A2/ELOVL3/ALOXE3/CYP1A1/CYP2A13	6
BP	GO:0015804	neutral amino acid transport	4/380	58/18870	0.0292965356041642	0.328805768309337	0.300048640997436	SLC6A14/SLC7A10/SLC6A15/SLC6A5	4
BP	GO:0019369	arachidonic acid metabolic process	4/380	58/18870	0.0292965356041642	0.328805768309337	0.300048640997436	CYP1A2/ALOXE3/CYP1A1/CYP2A13	4
BP	GO:1903409	reactive oxygen species biosynthetic process	4/380	58/18870	0.0292965356041642	0.328805768309337	0.300048640997436	CYP1A2/DUOX2/CYP1A1/PAGE4	4
BP	GO:0035725	sodium ion transmembrane transport	8/380	180/18870	0.0296910172220942	0.328805768309337	0.300048640997436	SLC6A14/FXYD3/HCN4/SLC6A15/SCN1A/SLC9A4/SLC6A5/BPIFA1	8
BP	GO:0045216	cell-cell junction organization	9/380	214/18870	0.0297869314307645	0.328805768309337	0.300048640997436	CLDN18/UGT8/CDH10/CDH17/PKP3/GRHL2/CDH18/CDH22/CDH9	9
BP	GO:0050954	sensory perception of mechanical stimulus	8/380	181/18870	0.0305425175011094	0.328805768309337	0.300048640997436	LHFPL3/EYA1/TRPA1/P2RX2/MYO3A/SCN1A/CHRNA9/PAX3	8
BP	GO:0010526	retrotransposon silencing	3/380	34/18870	0.0305816753933068	0.328805768309337	0.300048640997436	TEX15/TDRD5/TDRD1	3
BP	GO:0010669	epithelial structure maintenance	3/380	34/18870	0.0305816753933068	0.328805768309337	0.300048640997436	MUC2/TFF2/NEUROD1	3
BP	GO:0048265	response to pain	3/380	34/18870	0.0305816753933068	0.328805768309337	0.300048640997436	TRPA1/P2RX2/TAC1	3
BP	GO:0048333	mesodermal cell differentiation	3/380	34/18870	0.0305816753933068	0.328805768309337	0.300048640997436	HMGA2/EYA1/SIX2	3
BP	GO:0048665	neuron fate specification	3/380	34/18870	0.0305816753933068	0.328805768309337	0.300048640997436	EYA1/LHX3/OLIG3	3
BP	GO:0090183	regulation of kidney development	3/380	34/18870	0.0305816753933068	0.328805768309337	0.300048640997436	SIX2/FOXD1/ADIPOQ	3
BP	GO:0010038	response to metal ion	13/380	359/18870	0.0307052019347979	0.328805768309337	0.300048640997436	MT1X/SLC30A8/CYP1A2/ACER1/CRHBP/NPTX1/HAMP/NLGN1/MT1E/CYP1A1/MUC2/ADCY8/SYT9	13
BP	GO:0071277	cellular response to calcium ion	5/380	87/18870	0.0311415930044631	0.328805768309337	0.300048640997436	ACER1/CRHBP/NLGN1/ADCY8/SYT9	5
BP	GO:0071868	cellular response to monoamine stimulus	5/380	87/18870	0.0311415930044631	0.328805768309337	0.300048640997436	HTR2B/APLP1/HTR2C/HTR3A/ADIPOQ	5
BP	GO:0071870	cellular response to catecholamine stimulus	5/380	87/18870	0.0311415930044631	0.328805768309337	0.300048640997436	HTR2B/APLP1/HTR2C/HTR3A/ADIPOQ	5
BP	GO:0015803	branched-chain amino acid transport	2/380	14/18870	0.0313701640192369	0.328805768309337	0.300048640997436	SLC6A14/SLC6A15	2
BP	GO:0021819	layer formation in cerebral cortex	2/380	14/18870	0.0313701640192369	0.328805768309337	0.300048640997436	LRP8/CDK5R2	2
BP	GO:0045605	negative regulation of epidermal cell differentiation	2/380	14/18870	0.0313701640192369	0.328805768309337	0.300048640997436	GRHL2/REG3A	2
BP	GO:0045683	negative regulation of epidermis development	2/380	14/18870	0.0313701640192369	0.328805768309337	0.300048640997436	GRHL2/REG3A	2
BP	GO:0060457	negative regulation of digestive system process	2/380	14/18870	0.0313701640192369	0.328805768309337	0.300048640997436	HAMP/TFF2	2
BP	GO:0070989	oxidative demethylation	2/380	14/18870	0.0313701640192369	0.328805768309337	0.300048640997436	CYP1A2/CYP3A4	2
BP	GO:1903727	positive regulation of phospholipid metabolic process	2/380	14/18870	0.0313701640192369	0.328805768309337	0.300048640997436	HTR2B/HTR2C	2
BP	GO:0046883	regulation of hormone secretion	10/380	251/18870	0.031372967553118	0.328805768309337	0.300048640997436	CHGA/SLC30A8/CRHBP/MTNR1B/HTR2C/CYP19A1/ADCY8/EPHA5/ADIPOQ/NEUROD1	10
BP	GO:0048736	appendage development	8/380	182/18870	0.03141064277996	0.328805768309337	0.300048640997436	CYP26B1/SALL4/GRHL2/DLX5/RSPO2/PITX2/SP8/FGF4	8
BP	GO:0060173	limb development	8/380	182/18870	0.03141064277996	0.328805768309337	0.300048640997436	CYP26B1/SALL4/GRHL2/DLX5/RSPO2/PITX2/SP8/FGF4	8
BP	GO:0046467	membrane lipid biosynthetic process	7/380	149/18870	0.0314227271810304	0.328805768309337	0.300048640997436	ELOVL4/B3GALT2/UGT8/ACER1/ELOVL3/ALOXE3/ALDH3B2	7
BP	GO:0007548	sex differentiation	11/380	288/18870	0.0322408016213693	0.328805768309337	0.300048640997436	TNFAIP6/CYP19A1/NR0B1/NHLH2/LHX8/DMRTB1/PRPS1L1/ZFP42/TSPY1/TSPY10/TSPY2	11
BP	GO:0001658	branching involved in ureteric bud morphogenesis	4/380	60/18870	0.0326471327587718	0.328805768309337	0.300048640997436	EYA1/SIX2/FOXD1/HOXD11	4
BP	GO:0050974	detection of mechanical stimulus involved in sensory perception	3/380	35/18870	0.0329633791209312	0.328805768309337	0.300048640997436	TRPA1/SCN1A/CHRNA9	3
BP	GO:0042391	regulation of membrane potential	15/380	440/18870	0.0338185379940323	0.328805768309337	0.300048640997436	MPP2/MTNR1B/GRIA2/NLGN1/IGSF11/GRIK2/P2RX2/HCN4/HTR3A/SCN1A/KCNK2/CHRNA9/GRID2/GABRA3/GABRA5	15
BP	GO:0021954	central nervous system neuron development	5/380	89/18870	0.0338816778100708	0.328805768309337	0.300048640997436	TTC36/SEMA3E/NHLH2/FOXG1/LHX8	5
BP	GO:0022029	telencephalon cell migration	4/380	61/18870	0.0344029990996335	0.328805768309337	0.300048640997436	LRP8/NRG3/CDK5R2/FOXG1	4
BP	GO:0071867	response to monoamine	5/380	90/18870	0.0353060726063343	0.328805768309337	0.300048640997436	HTR2B/APLP1/HTR2C/HTR3A/ADIPOQ	5
BP	GO:0071869	response to catecholamine	5/380	90/18870	0.0353060726063343	0.328805768309337	0.300048640997436	HTR2B/APLP1/HTR2C/HTR3A/ADIPOQ	5
BP	GO:0006882	intracellular zinc ion homeostasis	3/380	36/18870	0.0354388673064613	0.328805768309337	0.300048640997436	MT1X/SLC30A8/MT1E	3
BP	GO:0007617	mating behavior	3/380	36/18870	0.0354388673064613	0.328805768309337	0.300048640997436	PPP1R1B/NHLH2/TAC1	3
BP	GO:0021799	cerebral cortex radially oriented cell migration	3/380	36/18870	0.0354388673064613	0.328805768309337	0.300048640997436	LRP8/CDK5R2/FOXG1	3
BP	GO:0032094	response to food	3/380	36/18870	0.0354388673064613	0.328805768309337	0.300048640997436	CYP1A1/GAST/CLPS	3
BP	GO:0032197	retrotransposition	3/380	36/18870	0.0354388673064613	0.328805768309337	0.300048640997436	TEX15/TDRD5/TDRD1	3
BP	GO:0007028	cytoplasm organization	2/380	15/18870	0.0357226452231958	0.328805768309337	0.300048640997436	TDRD5/TDRD1	2
BP	GO:0015816	glycine transport	2/380	15/18870	0.0357226452231958	0.328805768309337	0.300048640997436	SLC7A10/SLC6A5	2
BP	GO:0033189	response to vitamin A	2/380	15/18870	0.0357226452231958	0.328805768309337	0.300048640997436	CYP26B1/CYP1A1	2
BP	GO:0050966	detection of mechanical stimulus involved in sensory perception of pain	2/380	15/18870	0.0357226452231958	0.328805768309337	0.300048640997436	TRPA1/SCN1A	2
BP	GO:0141005	retrotransposon silencing by heterochromatin formation	2/380	15/18870	0.0357226452231958	0.328805768309337	0.300048640997436	TDRD5/TDRD1	2
BP	GO:1901722	regulation of cell proliferation involved in kidney development	2/380	15/18870	0.0357226452231958	0.328805768309337	0.300048640997436	LIN28A/SERPINB7	2
BP	GO:2000479	regulation of cAMP-dependent protein kinase activity	2/380	15/18870	0.0357226452231958	0.328805768309337	0.300048640997436	PKIA/ADIPOQ	2
BP	GO:0034329	cell junction assembly	15/380	446/18870	0.0373771080982637	0.328805768309337	0.300048640997436	CLDN18/UGT8/CDH10/SLITRK1/NPTX1/NLGN1/NRG3/CDH17/PKP3/GRHL2/CDH18/CBLN4/GRID2/CDH22/CDH9	15
BP	GO:0044058	regulation of digestive system process	3/380	37/18870	0.0380075058073137	0.328805768309337	0.300048640997436	HAMP/TFF2/NEUROD1	3
BP	GO:0071276	cellular response to cadmium ion	3/380	37/18870	0.0380075058073137	0.328805768309337	0.300048640997436	MT1X/CYP1A2/MT1E	3
BP	GO:0071312	cellular response to alkaloid	3/380	37/18870	0.0380075058073137	0.328805768309337	0.300048640997436	CRHBP/PPP1R1B/ADCY8	3
BP	GO:0097106	postsynaptic density organization	3/380	37/18870	0.0380075058073137	0.328805768309337	0.300048640997436	NPTX1/NLGN1/GRID2	3
BP	GO:0002065	columnar/cuboidal epithelial cell differentiation	6/380	123/18870	0.0383025333964554	0.328805768309337	0.300048640997436	AGR2/NKX6-3/LHX3/SLC9A4/VAX1/NEUROD1	6
BP	GO:0048754	branching morphogenesis of an epithelial tube	7/380	156/18870	0.0388129637254716	0.328805768309337	0.300048640997436	EYA1/SIX2/SEMA3E/LAMA1/FOXD1/RSPO2/HOXD11	7
BP	GO:0001762	beta-alanine transport	1/380	2/18870	0.0398710850588034	0.328805768309337	0.300048640997436	SLC6A14	1
BP	GO:0002395	immune response in nasopharyngeal-associated lymphoid tissue	1/380	2/18870	0.0398710850588034	0.328805768309337	0.300048640997436	BPIFA1	1
BP	GO:0002508	central tolerance induction	1/380	2/18870	0.0398710850588034	0.328805768309337	0.300048640997436	FOXJ1	1
BP	GO:0002635	negative regulation of germinal center formation	1/380	2/18870	0.0398710850588034	0.328805768309337	0.300048640997436	FOXJ1	1
BP	GO:0002661	regulation of B cell tolerance induction	1/380	2/18870	0.0398710850588034	0.328805768309337	0.300048640997436	FOXJ1	1
BP	GO:0002663	positive regulation of B cell tolerance induction	1/380	2/18870	0.0398710850588034	0.328805768309337	0.300048640997436	FOXJ1	1
BP	GO:0003312	pancreatic PP cell differentiation	1/380	2/18870	0.0398710850588034	0.328805768309337	0.300048640997436	NEUROD1	1
BP	GO:0003326	pancreatic A cell fate commitment	1/380	2/18870	0.0398710850588034	0.328805768309337	0.300048640997436	NEUROD1	1
BP	GO:0003329	pancreatic PP cell fate commitment	1/380	2/18870	0.0398710850588034	0.328805768309337	0.300048640997436	NEUROD1	1
BP	GO:0003404	optic vesicle morphogenesis	1/380	2/18870	0.0398710850588034	0.328805768309337	0.300048640997436	SIX3	1
BP	GO:0006480	N-terminal protein amino acid methylation	1/380	2/18870	0.0398710850588034	0.328805768309337	0.300048640997436	NTMT2	1
BP	GO:0009730	detection of carbohydrate stimulus	1/380	2/18870	0.0398710850588034	0.328805768309337	0.300048640997436	REG3A	1
BP	GO:0009732	detection of hexose stimulus	1/380	2/18870	0.0398710850588034	0.328805768309337	0.300048640997436	REG3A	1
BP	GO:0016332	establishment or maintenance of polarity of embryonic epithelium	1/380	2/18870	0.0398710850588034	0.328805768309337	0.300048640997436	WNT7B	1
BP	GO:0021526	medial motor column neuron differentiation	1/380	2/18870	0.0398710850588034	0.328805768309337	0.300048640997436	LHX3	1
BP	GO:0021586	pons maturation	1/380	2/18870	0.0398710850588034	0.328805768309337	0.300048640997436	CDK5R2	1
BP	GO:0021718	superior olivary nucleus development	1/380	2/18870	0.0398710850588034	0.328805768309337	0.300048640997436	CDK5R2	1
BP	GO:0021722	superior olivary nucleus maturation	1/380	2/18870	0.0398710850588034	0.328805768309337	0.300048640997436	CDK5R2	1
BP	GO:0021893	cerebral cortex GABAergic interneuron fate commitment	1/380	2/18870	0.0398710850588034	0.328805768309337	0.300048640997436	DLX2	1
BP	GO:0033626	positive regulation of integrin activation by cell surface receptor linked signal transduction	1/380	2/18870	0.0398710850588034	0.328805768309337	0.300048640997436	CDH17	1
BP	GO:0034199	activation of protein kinase A activity	1/380	2/18870	0.0398710850588034	0.328805768309337	0.300048640997436	ADCY8	1
BP	GO:0034287	detection of monosaccharide stimulus	1/380	2/18870	0.0398710850588034	0.328805768309337	0.300048640997436	REG3A	1
BP	GO:0035981	tongue muscle cell differentiation	1/380	2/18870	0.0398710850588034	0.328805768309337	0.300048640997436	CYP26B1	1
BP	GO:0038041	cross-receptor inhibition within G protein-coupled receptor heterodimer	1/380	2/18870	0.0398710850588034	0.328805768309337	0.300048640997436	CALCR	1
BP	GO:0038188	cholecystokinin signaling pathway	1/380	2/18870	0.0398710850588034	0.328805768309337	0.300048640997436	CCKBR	1
BP	GO:0042483	negative regulation of odontogenesis	1/380	2/18870	0.0398710850588034	0.328805768309337	0.300048640997436	RSPO2	1
BP	GO:0042489	negative regulation of odontogenesis of dentin-containing tooth	1/380	2/18870	0.0398710850588034	0.328805768309337	0.300048640997436	RSPO2	1
BP	GO:0042710	biofilm formation	1/380	2/18870	0.0398710850588034	0.328805768309337	0.300048640997436	BPIFA1	1
BP	GO:0043396	corticotropin-releasing hormone secretion	1/380	2/18870	0.0398710850588034	0.328805768309337	0.300048640997436	HTR2C	1
BP	GO:0043397	regulation of corticotropin-releasing hormone secretion	1/380	2/18870	0.0398710850588034	0.328805768309337	0.300048640997436	HTR2C	1
BP	GO:0043449	cellular alkene metabolic process	1/380	2/18870	0.0398710850588034	0.328805768309337	0.300048640997436	CYP1A1	1
BP	GO:0044010	single-species biofilm formation	1/380	2/18870	0.0398710850588034	0.328805768309337	0.300048640997436	BPIFA1	1
BP	GO:0044407	single-species biofilm formation in or on host organism	1/380	2/18870	0.0398710850588034	0.328805768309337	0.300048640997436	BPIFA1	1
BP	GO:0046010	positive regulation of circadian sleep/wake cycle	non-REM sleep	1/380	2/18870	0.0398710850588034	0.328805768309337	0.300048640997436	MTNR1B	1
BP	GO:0051594	detection of glucose	1/380	2/18870	0.0398710850588034	0.328805768309337	0.300048640997436	REG3A	1
BP	GO:0060092	regulation of synaptic transmission	glycinergic	1/380	2/18870	0.0398710850588034	0.328805768309337	0.300048640997436	SLC7A10	1
BP	GO:0060471	cortical granule exocytosis	1/380	2/18870	0.0398710850588034	0.328805768309337	0.300048640997436	NLRP5	1
BP	GO:0060730	regulation of intestinal epithelial structure maintenance	1/380	2/18870	0.0398710850588034	0.328805768309337	0.300048640997436	NEUROD1	1
BP	GO:0061885	positive regulation of mini excitatory postsynaptic potential	1/380	2/18870	0.0398710850588034	0.328805768309337	0.300048640997436	IGSF11	1
BP	GO:0070994	detection of oxidative stress	1/380	2/18870	0.0398710850588034	0.328805768309337	0.300048640997436	ADIPOQ	1
BP	GO:0071873	response to norepinephrine	1/380	2/18870	0.0398710850588034	0.328805768309337	0.300048640997436	APLP1	1
BP	GO:0071874	cellular response to norepinephrine stimulus	1/380	2/18870	0.0398710850588034	0.328805768309337	0.300048640997436	APLP1	1
BP	GO:0072053	renal inner medulla development	1/380	2/18870	0.0398710850588034	0.328805768309337	0.300048640997436	WNT7B	1
BP	GO:0072054	renal outer medulla development	1/380	2/18870	0.0398710850588034	0.328805768309337	0.300048640997436	WNT7B	1
BP	GO:0072061	inner medullary collecting duct development	1/380	2/18870	0.0398710850588034	0.328805768309337	0.300048640997436	WNT7B	1
BP	GO:0090362	positive regulation of platelet-derived growth factor production	1/380	2/18870	0.0398710850588034	0.328805768309337	0.300048640997436	SERPINB7	1
BP	GO:0098630	aggregation of unicellular organisms	1/380	2/18870	0.0398710850588034	0.328805768309337	0.300048640997436	BPIFA1	1
BP	GO:0110111	negative regulation of animal organ morphogenesis	1/380	2/18870	0.0398710850588034	0.328805768309337	0.300048640997436	RSPO2	1
BP	GO:0110113	positive regulation of lipid transporter activity	1/380	2/18870	0.0398710850588034	0.328805768309337	0.300048640997436	ADIPOQ	1
BP	GO:1900073	regulation of neuromuscular synaptic transmission	1/380	2/18870	0.0398710850588034	0.328805768309337	0.300048640997436	NLGN1	1
BP	GO:1900075	positive regulation of neuromuscular synaptic transmission	1/380	2/18870	0.0398710850588034	0.328805768309337	0.300048640997436	NLGN1	1
BP	GO:1900190	regulation of single-species biofilm formation	1/380	2/18870	0.0398710850588034	0.328805768309337	0.300048640997436	BPIFA1	1
BP	GO:1900191	negative regulation of single-species biofilm formation	1/380	2/18870	0.0398710850588034	0.328805768309337	0.300048640997436	BPIFA1	1
BP	GO:1900228	regulation of single-species biofilm formation in or on host organism	1/380	2/18870	0.0398710850588034	0.328805768309337	0.300048640997436	BPIFA1	1
BP	GO:1900229	negative regulation of single-species biofilm formation in or on host organism	1/380	2/18870	0.0398710850588034	0.328805768309337	0.300048640997436	BPIFA1	1
BP	GO:1900673	olefin metabolic process	1/380	2/18870	0.0398710850588034	0.328805768309337	0.300048640997436	CYP1A1	1
BP	GO:1901248	positive regulation of lung ciliated cell differentiation	1/380	2/18870	0.0398710850588034	0.328805768309337	0.300048640997436	FOXJ1	1
BP	GO:1901899	positive regulation of relaxation of cardiac muscle	1/380	2/18870	0.0398710850588034	0.328805768309337	0.300048640997436	CHGA	1
BP	GO:1904905	negative regulation of endothelial cell-matrix adhesion via fibronectin	1/380	2/18870	0.0398710850588034	0.328805768309337	0.300048640997436	MMP12	1
BP	GO:1905590	fibronectin fibril organization	1/380	2/18870	0.0398710850588034	0.328805768309337	0.300048640997436	TNFAIP6	1
BP	GO:1990953	intramanchette transport	1/380	2/18870	0.0398710850588034	0.328805768309337	0.300048640997436	SPAG17	1
BP	GO:2000296	negative regulation of hydrogen peroxide catabolic process	1/380	2/18870	0.0398710850588034	0.328805768309337	0.300048640997436	HP	1
BP	GO:2000532	regulation of renal albumin absorption	1/380	2/18870	0.0398710850588034	0.328805768309337	0.300048640997436	ADIPOQ	1
BP	GO:2000584	negative regulation of platelet-derived growth factor receptor-alpha signaling pathway	1/380	2/18870	0.0398710850588034	0.328805768309337	0.300048640997436	ADIPOQ	1
BP	GO:2000707	positive regulation of dense core granule biogenesis	1/380	2/18870	0.0398710850588034	0.328805768309337	0.300048640997436	CHGA	1
BP	GO:2000866	positive regulation of estradiol secretion	1/380	2/18870	0.0398710850588034	0.328805768309337	0.300048640997436	CYP19A1	1
BP	GO:2000970	regulation of detection of glucose	1/380	2/18870	0.0398710850588034	0.328805768309337	0.300048640997436	REG3A	1
BP	GO:2000972	positive regulation of detection of glucose	1/380	2/18870	0.0398710850588034	0.328805768309337	0.300048640997436	REG3A	1
BP	GO:2001035	regulation of tongue muscle cell differentiation	1/380	2/18870	0.0398710850588034	0.328805768309337	0.300048640997436	CYP26B1	1
BP	GO:2001037	positive regulation of tongue muscle cell differentiation	1/380	2/18870	0.0398710850588034	0.328805768309337	0.300048640997436	CYP26B1	1
BP	GO:2001287	negative regulation of caveolin-mediated endocytosis	1/380	2/18870	0.0398710850588034	0.328805768309337	0.300048640997436	PROM2	1
BP	GO:0021885	forebrain cell migration	4/380	64/18870	0.0399943810693758	0.328805768309337	0.300048640997436	LRP8/NRG3/CDK5R2/FOXG1	4
BP	GO:0021984	adenohypophysis development	2/380	16/18870	0.0402925278919963	0.328805768309337	0.300048640997436	LHX3/PITX2	2
BP	GO:0045779	negative regulation of bone resorption	2/380	16/18870	0.0402925278919963	0.328805768309337	0.300048640997436	CLDN18/HAMP	2
BP	GO:0048385	regulation of retinoic acid receptor signaling pathway	2/380	16/18870	0.0402925278919963	0.328805768309337	0.300048640997436	CYP26B1/PRAME	2
BP	GO:0070254	mucus secretion	2/380	16/18870	0.0402925278919963	0.328805768309337	0.300048640997436	MUC2/AGR2	2
BP	GO:1903798	regulation of miRNA processing	2/380	16/18870	0.0402925278919963	0.328805768309337	0.300048640997436	LIN28A/LIN28B	2
BP	GO:0032196	transposition	3/380	38/18870	0.0406685662716265	0.33110440614185	0.302146241539352	TEX15/TDRD5/TDRD1	3
BP	GO:0030166	proteoglycan biosynthetic process	4/380	65/18870	0.0419663081503302	0.340879109489604	0.311066056026571	HS6ST2/HS3ST6/NDST4/HS3ST5	4
BP	GO:0009749	response to glucose	8/380	193/18870	0.0420918105437225	0.341108921935155	0.311275769233023	SLC30A8/NPTX1/LIN28A/REG3A/ADCY8/EPHA5/ADIPOQ/NEUROD1	8
BP	GO:0051260	protein homooligomerization	8/380	194/18870	0.0431685822147384	0.349028928551882	0.318503097495111	MPP2/TRPA1/C9/KCNG3/ADCY8/KCNV1/KCTD8/DEFA5	8
BP	GO:0001662	behavioral fear response	3/380	39/18870	0.0434212317892708	0.349461243918695	0.318897602856016	HTR2C/GRIK2/GABRA5	3
BP	GO:0099068	postsynapse assembly	3/380	39/18870	0.0434212317892708	0.349461243918695	0.318897602856016	NPTX1/NLGN1/GRID2	3
BP	GO:0051384	response to glucocorticoid	6/380	127/18870	0.0436486764203673	0.350487884574529	0.31983445422319	WNT7B/ANXA3/SSTR3/CALCR/SCGB1A1/ADIPOQ	6
BP	GO:0009743	response to carbohydrate	9/380	230/18870	0.0438938451151079	0.35163789069018	0.320883881591555	SLC30A8/NPTX1/LIN28A/P2RX2/REG3A/ADCY8/EPHA5/ADIPOQ/NEUROD1	9
BP	GO:0017156	calcium-ion regulated exocytosis	4/380	66/18870	0.0439923151932144	0.35163789069018	0.320883881591555	CADPS/CDK5R2/SYT9/NLRP5	4
BP	GO:0090276	regulation of peptide hormone secretion	8/380	195/18870	0.0442634101907211	0.352223422217627	0.321418202932616	CHGA/SLC30A8/CRHBP/MTNR1B/HTR2C/ADCY8/EPHA5/NEUROD1	8
BP	GO:0048706	embryonic skeletal system development	6/380	128/18870	0.0450545545239501	0.352223422217627	0.321418202932616	EYA1/HOXB9/SIX2/GRHL2/DLX2/ALX1	6
BP	GO:0001710	mesodermal cell fate commitment	2/380	17/18870	0.0450693407169321	0.352223422217627	0.321418202932616	EYA1/SIX2	2
BP	GO:0006677	glycosylceramide metabolic process	2/380	17/18870	0.0450693407169321	0.352223422217627	0.321418202932616	B3GALT2/UGT8	2
BP	GO:0031054	pre-miRNA processing	2/380	17/18870	0.0450693407169321	0.352223422217627	0.321418202932616	LIN28A/LIN28B	2
BP	GO:0070920	regulation of regulatory ncRNA processing	2/380	17/18870	0.0450693407169321	0.352223422217627	0.321418202932616	LIN28A/LIN28B	2
BP	GO:0071071	regulation of phospholipid biosynthetic process	2/380	17/18870	0.0450693407169321	0.352223422217627	0.321418202932616	HTR2B/HTR2C	2
BP	GO:0072074	kidney mesenchyme development	2/380	17/18870	0.0450693407169321	0.352223422217627	0.321418202932616	SIX2/FOXD1	2
BP	GO:2000136	regulation of cell proliferation involved in heart morphogenesis	2/380	17/18870	0.0450693407169321	0.352223422217627	0.321418202932616	EYA1/BMP10	2
BP	GO:2000310	regulation of NMDA receptor activity	2/380	17/18870	0.0450693407169321	0.352223422217627	0.321418202932616	CRHBP/NLGN1	2
BP	GO:0048608	reproductive structure development	11/380	305/18870	0.0456050235438078	0.355617839144936	0.324515746480148	TNFAIP6/CYP19A1/HOXB13/NR0B1/NHLH2/LHX8/PRPS1L1/ZFP42/TSPY1/TSPY10/TSPY2	11
BP	GO:0006665	sphingolipid metabolic process	7/380	162/18870	0.0459865363002901	0.356882791710445	0.325670067160586	ELOVL4/B3GALT2/UGT8/ACER1/ELOVL3/ALOXE3/ALDH3B2	7
BP	GO:0046888	negative regulation of hormone secretion	4/380	67/18870	0.0460723581204991	0.356882791710445	0.325670067160586	CHGA/CRHBP/MTNR1B/ADIPOQ	4
BP	GO:0060675	ureteric bud morphogenesis	4/380	67/18870	0.0460723581204991	0.356882791710445	0.325670067160586	EYA1/SIX2/FOXD1/HOXD11	4
BP	GO:0002209	behavioral defense response	3/380	40/18870	0.0462646023226805	0.357121132189989	0.325887562545019	HTR2C/GRIK2/GABRA5	3
BP	GO:0006493	protein O-linked glycosylation	5/380	97/18870	0.0463066728829994	0.357121132189989	0.325887562545019	B3GALT2/GALNT5/GCNT3/B3GALT5/A4GNT	5
BP	GO:0007127	meiosis I	6/380	129/18870	0.0464883871631534	0.357736295077862	0.326448923708016	TEX15/BRDT/RPL10L/TERB2/PSMA8/FMN2	6
BP	GO:0007411	axon guidance	9/380	233/18870	0.04696454812811	0.359822269392004	0.328352460137234	SEMA3E/DLX5/FOXD1/CDK5R2/EPHA6/LHX3/EPHA5/VAX1/FOXG1	9
BP	GO:0097485	neuron projection guidance	9/380	233/18870	0.04696454812811	0.359822269392004	0.328352460137234	SEMA3E/DLX5/FOXD1/CDK5R2/EPHA6/LHX3/EPHA5/VAX1/FOXG1	9
BP	GO:0002791	regulation of peptide secretion	8/380	198/18870	0.0476570943932275	0.363540748317033	0.331745723442101	CHGA/SLC30A8/CRHBP/MTNR1B/HTR2C/ADCY8/EPHA5/NEUROD1	8
BP	GO:0009746	response to hexose	8/380	198/18870	0.0476570943932275	0.363540748317033	0.331745723442101	SLC30A8/NPTX1/LIN28A/REG3A/ADCY8/EPHA5/ADIPOQ/NEUROD1	8
BP	GO:0001657	ureteric bud development	5/380	98/18870	0.0480267309019069	0.364774456135912	0.332871532020052	EYA1/SIX2/FOXJ1/FOXD1/HOXD11	5
BP	GO:0009798	axis specification	5/380	98/18870	0.0480267309019069	0.364774456135912	0.332871532020052	TDRD5/SIX3/SIX2/TDRD1/PITX2	5
BP	GO:0072171	mesonephric tubule morphogenesis	4/380	68/18870	0.048206359109713	0.365347978652231	0.333394894649874	EYA1/SIX2/FOXD1/HOXD11	4
BP	GO:0072210	metanephric nephron development	3/380	41/18870	0.04919769992466	0.370465591883007	0.338064924932311	SIX2/FOXD1/ADIPOQ	3
BP	GO:0061458	reproductive system development	11/380	309/18870	0.0492299424887312	0.370465591883007	0.338064924932311	TNFAIP6/CYP19A1/HOXB13/NR0B1/NHLH2/LHX8/PRPS1L1/ZFP42/TSPY1/TSPY10/TSPY2	11
BP	GO:0072163	mesonephric epithelium development	5/380	99/18870	0.0497841598718509	0.370465591883007	0.338064924932311	EYA1/SIX2/FOXJ1/FOXD1/HOXD11	5
BP	GO:0072164	mesonephric tubule development	5/380	99/18870	0.0497841598718509	0.370465591883007	0.338064924932311	EYA1/SIX2/FOXJ1/FOXD1/HOXD11	5
BP	GO:0090087	regulation of peptide transport	8/380	200/18870	0.050011354087558	0.370465591883007	0.338064924932311	CHGA/SLC30A8/CRHBP/MTNR1B/HTR2C/ADCY8/EPHA5/NEUROD1	8
BP	GO:0032328	alanine transport	2/380	18/18870	0.0500429440161143	0.370465591883007	0.338064924932311	SLC6A14/SLC7A10	2
BP	GO:0035864	response to potassium ion	2/380	18/18870	0.0500429440161143	0.370465591883007	0.338064924932311	CRHBP/NPTX1	2
BP	GO:0042753	positive regulation of circadian rhythm	2/380	18/18870	0.0500429440161143	0.370465591883007	0.338064924932311	MTNR1B/NLGN1	2
BP	GO:0046851	negative regulation of bone remodeling	2/380	18/18870	0.0500429440161143	0.370465591883007	0.338064924932311	CLDN18/HAMP	2
BP	GO:0097094	craniofacial suture morphogenesis	2/380	18/18870	0.0500429440161143	0.370465591883007	0.338064924932311	FREM1/FGF4	2
BP	GO:2000369	regulation of clathrin-dependent endocytosis	2/380	18/18870	0.0500429440161143	0.370465591883007	0.338064924932311	SNAP91/SH3GL3	2
BP	GO:0032835	glomerulus development	4/380	69/18870	0.0503942073349046	0.372280575869853	0.33972117166267	PROM1/FOXJ1/SERPINB7/ADIPOQ	4
BP	GO:0042476	odontogenesis	6/380	132/18870	0.0509585046820666	0.375019650252117	0.342220688475331	DLX2/RSPO2/AQP6/PITX2/FGF4/LHX8	6
BP	GO:0001709	cell fate determination	3/380	42/18870	0.0522194737501157	0.375019650252117	0.342220688475331	CYP26B1/NKX6-3/FOXG1	3
BP	GO:0045124	regulation of bone resorption	3/380	42/18870	0.0522194737501157	0.375019650252117	0.342220688475331	CLDN18/HAMP/IL20RA	3
BP	GO:0019730	antimicrobial humoral response	6/380	133/18870	0.0525050043005938	0.375019650252117	0.342220688475331	DMBT1/CXCL5/REG1B/REG3A/BPIFA1/DEFA5	6
BP	GO:0046847	filopodium assembly	4/380	70/18870	0.0526357597224241	0.375019650252117	0.342220688475331	TTYH1/NLGN1/MYO3A/PLPPR5	4
BP	GO:0003333	amino acid transmembrane transport	5/380	101/18870	0.0534112690574366	0.375019650252117	0.342220688475331	SLC6A14/SLC7A10/SLC66A1L/SLC6A15/SLC6A5	5
BP	GO:0001654	eye development	13/380	391/18870	0.0541153340946947	0.375019650252117	0.342220688475331	WNT7B/SIX3/MTNR1B/PROM1/LAMA1/GRHL2/CYP1A1/DLX2/KRT12/ANGPTL7/PITX2/VAX1/NEUROD1	13
BP	GO:0021513	spinal cord dorsal/ventral patterning	2/380	19/18870	0.0552035206822932	0.375019650252117	0.342220688475331	RFX4/LHX3	2
BP	GO:0022410	circadian sleep/wake cycle process	2/380	19/18870	0.0552035206822932	0.375019650252117	0.342220688475331	MTNR1B/NLGN1	2
BP	GO:0035338	long-chain fatty-acyl-CoA biosynthetic process	2/380	19/18870	0.0552035206822932	0.375019650252117	0.342220688475331	ELOVL4/ELOVL3	2
BP	GO:0042749	regulation of circadian sleep/wake cycle	2/380	19/18870	0.0552035206822932	0.375019650252117	0.342220688475331	MTNR1B/NLGN1	2
BP	GO:0060438	trachea development	2/380	19/18870	0.0552035206822932	0.375019650252117	0.342220688475331	WNT7B/RSPO2	2
BP	GO:0016266	O-glycan processing	3/380	43/18870	0.0553288048684585	0.375019650252117	0.342220688475331	GALNT5/GCNT3/A4GNT	3
BP	GO:0019098	reproductive behavior	3/380	43/18870	0.0553288048684585	0.375019650252117	0.342220688475331	PPP1R1B/NHLH2/TAC1	3
BP	GO:0099084	postsynaptic specialization organization	3/380	43/18870	0.0553288048684585	0.375019650252117	0.342220688475331	NPTX1/NLGN1/GRID2	3
BP	GO:0030072	peptide hormone secretion	9/380	241/18870	0.0558408028807726	0.375019650252117	0.342220688475331	CHGA/SLC30A8/CRHBP/MTNR1B/HTR2C/GPR119/ADCY8/EPHA5/NEUROD1	9
BP	GO:0042445	hormone metabolic process	9/380	241/18870	0.0558408028807726	0.375019650252117	0.342220688475331	SLC30A8/CYP1A2/CYP26B1/DUOX2/CYP3A4/CYP19A1/CYP1A1/UGT1A8/SDR16C5	9
BP	GO:0001823	mesonephros development	5/380	103/18870	0.0571881213218198	0.375019650252117	0.342220688475331	EYA1/SIX2/FOXJ1/FOXD1/HOXD11	5
BP	GO:0061982	meiosis I cell cycle process	6/380	136/18870	0.057314707218653	0.375019650252117	0.342220688475331	TEX15/BRDT/RPL10L/TERB2/PSMA8/FMN2	6
BP	GO:0007286	spermatid development	8/380	206/18870	0.0575209495752909	0.375019650252117	0.342220688475331	TDRD5/BRDT/SEPTIN14/SPAG17/OCA2/SPANXB1/RNF17/ADAD1	8
BP	GO:0034284	response to monosaccharide	8/380	206/18870	0.0575209495752909	0.375019650252117	0.342220688475331	SLC30A8/NPTX1/LIN28A/REG3A/ADCY8/EPHA5/ADIPOQ/NEUROD1	8
BP	GO:0150063	visual system development	13/380	395/18870	0.0577176126755289	0.375019650252117	0.342220688475331	WNT7B/SIX3/MTNR1B/PROM1/LAMA1/GRHL2/CYP1A1/DLX2/KRT12/ANGPTL7/PITX2/VAX1/NEUROD1	13
BP	GO:0030856	regulation of epithelial cell differentiation	7/380	171/18870	0.0582499965790377	0.375019650252117	0.342220688475331	TMEM100/SIX2/PROM1/GRHL2/FOXJ1/NKX6-3/REG3A	7
BP	GO:0002514	B cell tolerance induction	1/380	3/18870	0.0592080040580429	0.375019650252117	0.342220688475331	FOXJ1	1
BP	GO:0009097	isoleucine biosynthetic process	1/380	3/18870	0.0592080040580429	0.375019650252117	0.342220688475331	SDS	1
BP	GO:0009822	alkaloid catabolic process	1/380	3/18870	0.0592080040580429	0.375019650252117	0.342220688475331	CYP3A4	1
BP	GO:0009946	proximal/distal axis specification	1/380	3/18870	0.0592080040580429	0.375019650252117	0.342220688475331	SIX3	1
BP	GO:0010446	response to alkaline pH	1/380	3/18870	0.0592080040580429	0.375019650252117	0.342220688475331	ACER1	1
BP	GO:0010841	positive regulation of circadian sleep/wake cycle	wakefulness	1/380	3/18870	0.0592080040580429	0.375019650252117	0.342220688475331	NLGN1	1
BP	GO:0015706	nitrate transmembrane transport	1/380	3/18870	0.0592080040580429	0.375019650252117	0.342220688475331	AQP6	1
BP	GO:0016344	meiotic chromosome movement towards spindle pole	1/380	3/18870	0.0592080040580429	0.375019650252117	0.342220688475331	FMN2	1
BP	GO:0021852	pyramidal neuron migration to cerebral cortex	1/380	3/18870	0.0592080040580429	0.375019650252117	0.342220688475331	FOXG1	1
BP	GO:0034757	negative regulation of iron ion transport	1/380	3/18870	0.0592080040580429	0.375019650252117	0.342220688475331	HAMP	1
BP	GO:0034760	negative regulation of iron ion transmembrane transport	1/380	3/18870	0.0592080040580429	0.375019650252117	0.342220688475331	HAMP	1
BP	GO:0035938	estradiol secretion	1/380	3/18870	0.0592080040580429	0.375019650252117	0.342220688475331	CYP19A1	1
BP	GO:0035993	deltoid tuberosity development	1/380	3/18870	0.0592080040580429	0.375019650252117	0.342220688475331	PITX2	1
BP	GO:0042335	cuticle development	1/380	3/18870	0.0592080040580429	0.375019650252117	0.342220688475331	DUOX2	1
BP	GO:0046968	peptide antigen transport	1/380	3/18870	0.0592080040580429	0.375019650252117	0.342220688475331	CLEC4M	1
BP	GO:0050968	detection of chemical stimulus involved in sensory perception of pain	1/380	3/18870	0.0592080040580429	0.375019650252117	0.342220688475331	TRPA1	1
BP	GO:0060166	olfactory pit development	1/380	3/18870	0.0592080040580429	0.375019650252117	0.342220688475331	DLX5	1
BP	GO:0060455	negative regulation of gastric acid secretion	1/380	3/18870	0.0592080040580429	0.375019650252117	0.342220688475331	TFF2	1
BP	GO:0060596	mammary placode formation	1/380	3/18870	0.0592080040580429	0.375019650252117	0.342220688475331	NRG3	1
BP	GO:0060671	epithelial cell differentiation involved in embryonic placenta development	1/380	3/18870	0.0592080040580429	0.375019650252117	0.342220688475331	GRHL2	1
BP	GO:0060672	epithelial cell morphogenesis involved in placental branching	1/380	3/18870	0.0592080040580429	0.375019650252117	0.342220688475331	GRHL2	1
BP	GO:0060743	epithelial cell maturation involved in prostate gland development	1/380	3/18870	0.0592080040580429	0.375019650252117	0.342220688475331	HOXB13	1
BP	GO:0061074	regulation of neural retina development	1/380	3/18870	0.0592080040580429	0.375019650252117	0.342220688475331	SIX3	1
BP	GO:0061110	dense core granule biogenesis	1/380	3/18870	0.0592080040580429	0.375019650252117	0.342220688475331	CHGA	1
BP	GO:0061171	establishment of bipolar cell polarity	1/380	3/18870	0.0592080040580429	0.375019650252117	0.342220688475331	ANKFN1	1
BP	GO:0061325	cell proliferation involved in outflow tract morphogenesis	1/380	3/18870	0.0592080040580429	0.375019650252117	0.342220688475331	PITX2	1
BP	GO:0061713	anterior neural tube closure	1/380	3/18870	0.0592080040580429	0.375019650252117	0.342220688475331	GRHL2	1
BP	GO:0070543	response to linoleic acid	1/380	3/18870	0.0592080040580429	0.375019650252117	0.342220688475331	ADIPOQ	1
BP	GO:0070649	formin-nucleated actin cable assembly	1/380	3/18870	0.0592080040580429	0.375019650252117	0.342220688475331	FMN2	1
BP	GO:0071315	cellular response to morphine	1/380	3/18870	0.0592080040580429	0.375019650252117	0.342220688475331	ADCY8	1
BP	GO:0072076	nephrogenic mesenchyme development	1/380	3/18870	0.0592080040580429	0.375019650252117	0.342220688475331	FOXD1	1
BP	GO:0072137	condensed mesenchymal cell proliferation	1/380	3/18870	0.0592080040580429	0.375019650252117	0.342220688475331	SIX2	1
BP	GO:0072244	metanephric glomerular epithelium development	1/380	3/18870	0.0592080040580429	0.375019650252117	0.342220688475331	ADIPOQ	1
BP	GO:0072248	metanephric podocyte differentiation	1/380	3/18870	0.0592080040580429	0.375019650252117	0.342220688475331	ADIPOQ	1
BP	GO:0072249	metanephric podocyte development	1/380	3/18870	0.0592080040580429	0.375019650252117	0.342220688475331	ADIPOQ	1
BP	GO:0072312	metanephric glomerular epithelial cell differentiation	1/380	3/18870	0.0592080040580429	0.375019650252117	0.342220688475331	ADIPOQ	1
BP	GO:0072313	metanephric glomerular epithelial cell development	1/380	3/18870	0.0592080040580429	0.375019650252117	0.342220688475331	ADIPOQ	1
BP	GO:0072513	positive regulation of secondary heart field cardioblast proliferation	1/380	3/18870	0.0592080040580429	0.375019650252117	0.342220688475331	EYA1	1
BP	GO:0090360	platelet-derived growth factor production	1/380	3/18870	0.0592080040580429	0.375019650252117	0.342220688475331	SERPINB7	1
BP	GO:0090361	regulation of platelet-derived growth factor production	1/380	3/18870	0.0592080040580429	0.375019650252117	0.342220688475331	SERPINB7	1
BP	GO:0110009	formin-nucleated actin cable organization	1/380	3/18870	0.0592080040580429	0.375019650252117	0.342220688475331	FMN2	1
BP	GO:0160077	lipid droplet fusion	1/380	3/18870	0.0592080040580429	0.375019650252117	0.342220688475331	CIDEA	1
BP	GO:0180011	cytoplasmic polyadenylation	1/380	3/18870	0.0592080040580429	0.375019650252117	0.342220688475331	APLP1	1
BP	GO:1900749	(R)-carnitine transport	1/380	3/18870	0.0592080040580429	0.375019650252117	0.342220688475331	SLC6A14	1
BP	GO:1901079	positive regulation of relaxation of muscle	1/380	3/18870	0.0592080040580429	0.375019650252117	0.342220688475331	CHGA	1
BP	GO:1901246	regulation of lung ciliated cell differentiation	1/380	3/18870	0.0592080040580429	0.375019650252117	0.342220688475331	FOXJ1	1
BP	GO:1902025	nitrate import	1/380	3/18870	0.0592080040580429	0.375019650252117	0.342220688475331	AQP6	1
BP	GO:1902270	(R)-carnitine transmembrane transport	1/380	3/18870	0.0592080040580429	0.375019650252117	0.342220688475331	SLC6A14	1
BP	GO:1902811	positive regulation of skeletal muscle fiber differentiation	1/380	3/18870	0.0592080040580429	0.375019650252117	0.342220688475331	CYP26B1	1
BP	GO:1902871	positive regulation of amacrine cell differentiation	1/380	3/18870	0.0592080040580429	0.375019650252117	0.342220688475331	DLX2	1
BP	GO:1904479	negative regulation of intestinal absorption	1/380	3/18870	0.0592080040580429	0.375019650252117	0.342220688475331	HAMP	1
BP	GO:2000302	positive regulation of synaptic vesicle exocytosis	1/380	3/18870	0.0592080040580429	0.375019650252117	0.342220688475331	NLGN1	1
BP	GO:2000467	positive regulation of glycogen (starch) synthase activity	1/380	3/18870	0.0592080040580429	0.375019650252117	0.342220688475331	ADIPOQ	1
BP	GO:2000705	regulation of dense core granule biogenesis	1/380	3/18870	0.0592080040580429	0.375019650252117	0.342220688475331	CHGA	1
BP	GO:2000768	positive regulation of nephron tubule epithelial cell differentiation	1/380	3/18870	0.0592080040580429	0.375019650252117	0.342220688475331	PROM1	1
BP	GO:2000864	regulation of estradiol secretion	1/380	3/18870	0.0592080040580429	0.375019650252117	0.342220688475331	CYP19A1	1
BP	GO:0006820	monoatomic anion transport	7/380	172/18870	0.0597258822974626	0.377618236003237	0.344592003696314	SLC6A14/TTYH1/FXYD3/OCA2/GABRA3/GABRA5/CLCA1	7
BP	GO:0007351	tripartite regional subdivision	2/380	20/18870	0.0605415673592515	0.378681568384338	0.345562337755593	TDRD5/TDRD1	2
BP	GO:0008595	anterior/posterior axis specification	embryo	2/380	20/18870	0.0605415673592515	0.378681568384338	0.345562337755593	TDRD5/TDRD1	2
BP	GO:0010587	miRNA catabolic process	2/380	20/18870	0.0605415673592515	0.378681568384338	0.345562337755593	LIN28A/LIN28B	2
BP	GO:0010738	regulation of protein kinase A signaling	2/380	20/18870	0.0605415673592515	0.378681568384338	0.345562337755593	CALCR/ADIPOQ	2
BP	GO:0036498	IRE1-mediated unfolded protein response	2/380	20/18870	0.0605415673592515	0.378681568384338	0.345562337755593	ERN2/AGR2	2
BP	GO:0042474	middle ear morphogenesis	2/380	20/18870	0.0605415673592515	0.378681568384338	0.345562337755593	EYA1/SIX2	2
BP	GO:0009581	detection of external stimulus	6/380	138/18870	0.0606634049792402	0.378768484114153	0.345641651895203	PLEKHB1/ELOVL4/TRPA1/GRIK2/SCN1A/CHRNA9	6
BP	GO:0030574	collagen catabolic process	3/380	45/18870	0.0618053503652437	0.382447463179838	0.348998869971372	MMP10/MMP12/MMP1	3
BP	GO:0042596	fear response	3/380	45/18870	0.0618053503652437	0.382447463179838	0.348998869971372	HTR2C/GRIK2/GABRA5	3
BP	GO:0045214	sarcomere organization	3/380	45/18870	0.0618053503652437	0.382447463179838	0.348998869971372	KRT19/FHOD3/BMP10	3
BP	GO:0048701	embryonic cranial skeleton morphogenesis	3/380	45/18870	0.0618053503652437	0.382447463179838	0.348998869971372	SIX2/GRHL2/DLX2	3
BP	GO:0090278	negative regulation of peptide hormone secretion	3/380	45/18870	0.0618053503652437	0.382447463179838	0.348998869971372	CHGA/CRHBP/MTNR1B	3
BP	GO:0002790	peptide secretion	9/380	246/18870	0.0619065714124103	0.382447463179838	0.348998869971372	CHGA/SLC30A8/CRHBP/MTNR1B/HTR2C/GPR119/ADCY8/EPHA5/NEUROD1	9
BP	GO:0050806	positive regulation of synaptic transmission	7/380	174/18870	0.0627462050909356	0.38695331048171	0.353110638954077	MPP2/NMU/SLC7A10/NLGN1/IGSF11/GRIK2/ADCY8	7
BP	GO:0048880	sensory system development	13/380	401/18870	0.0634194370576005	0.390418955500211	0.356273181032725	WNT7B/SIX3/MTNR1B/PROM1/LAMA1/GRHL2/CYP1A1/DLX2/KRT12/ANGPTL7/PITX2/VAX1/NEUROD1	13
BP	GO:0006814	sodium ion transport	9/380	248/18870	0.0644461289243065	0.396044599641666	0.361406810190322	SLC6A14/SLC10A1/FXYD3/HCN4/SLC6A15/SCN1A/SLC9A4/SLC6A5/BPIFA1	9
BP	GO:0045165	cell fate commitment	10/380	286/18870	0.0648783577487369	0.397735384762918	0.362949720402813	WNT7B/EYA1/CYP26B1/SIX2/DLX2/NKX6-3/LHX3/FOXG1/OLIG3/NEUROD1	10
BP	GO:0002792	negative regulation of peptide secretion	3/380	46/18870	0.0651700271055952	0.397735384762918	0.362949720402813	CHGA/CRHBP/MTNR1B	3
BP	GO:0021517	ventral spinal cord development	3/380	46/18870	0.0651700271055952	0.397735384762918	0.362949720402813	LRP8/LHX3/OLIG3	3
BP	GO:0021511	spinal cord patterning	2/380	21/18870	0.0660478858412714	0.397735384762918	0.362949720402813	RFX4/LHX3	2
BP	GO:0034104	negative regulation of tissue remodeling	2/380	21/18870	0.0660478858412714	0.397735384762918	0.362949720402813	CLDN18/HAMP	2
BP	GO:0042745	circadian sleep/wake cycle	2/380	21/18870	0.0660478858412714	0.397735384762918	0.362949720402813	MTNR1B/NLGN1	2
BP	GO:0043651	linoleic acid metabolic process	2/380	21/18870	0.0660478858412714	0.397735384762918	0.362949720402813	ELOVL3/ALOXE3	2
BP	GO:0052695	cellular glucuronidation	2/380	21/18870	0.0660478858412714	0.397735384762918	0.362949720402813	UGT1A8/UGT1A10	2
BP	GO:0061318	renal filtration cell differentiation	2/380	21/18870	0.0660478858412714	0.397735384762918	0.362949720402813	PROM1/ADIPOQ	2
BP	GO:0072112	podocyte differentiation	2/380	21/18870	0.0660478858412714	0.397735384762918	0.362949720402813	PROM1/ADIPOQ	2
BP	GO:0097107	postsynaptic density assembly	2/380	21/18870	0.0660478858412714	0.397735384762918	0.362949720402813	NPTX1/GRID2	2
BP	GO:0051321	meiotic cell cycle	10/380	287/18870	0.0660814275624911	0.397735384762918	0.362949720402813	TEX15/BRDT/CYP26B1/RPL10L/TDRD1/TERB2/BOLL/PSMA8/FMN2/ZFP42	10
BP	GO:0023061	signal release	15/380	484/18870	0.0663536590535772	0.39869005071747	0.363820891926788	CADPS/CHGA/SLC30A8/CRHBP/MTNR1B/NLGN1/HTR2C/GPR119/CYP19A1/FOXD1/ADCY8/SYT9/EPHA5/ADIPOQ/NEUROD1	15
BP	GO:0001764	neuron migration	7/380	177/18870	0.0674484949629122	0.404575673204887	0.369191761902256	SEPTIN14/NRG3/SEMA3E/CDK5R2/VAX1/FOXG1/OLIG3	7
BP	GO:0002064	epithelial cell development	8/380	214/18870	0.0685922096610711	0.409485942903871	0.373672582776192	WNT7B/SIX3/RAB25/GRHL2/FOXJ1/HOXB13/SLC9A4/ADIPOQ	8
BP	GO:0048515	spermatid differentiation	8/380	214/18870	0.0685922096610711	0.409485942903871	0.373672582776192	TDRD5/BRDT/SEPTIN14/SPAG17/OCA2/SPANXB1/RNF17/ADAD1	8
BP	GO:0045933	positive regulation of muscle contraction	3/380	47/18870	0.0686171941942081	0.409485942903871	0.373672582776192	CHGA/NMU/TACR3	3
BP	GO:0006766	vitamin metabolic process	5/380	109/18870	0.0694146850701778	0.413028765077229	0.37690555214859	TKTL1/CYP26B1/CYP24A1/CYP3A4/CYP1A1	5
BP	GO:0072078	nephron tubule morphogenesis	4/380	77/18870	0.0698119121619536	0.413028765077229	0.37690555214859	EYA1/SIX2/FOXD1/HOXD11	4
BP	GO:0007409	axonogenesis	14/380	448/18870	0.0704899965904653	0.413028765077229	0.37690555214859	SLITRK1/APLP1/NPTX1/SEMA3E/CHODL/DLX5/FOXD1/CDK5R2/EPHA6/LHX3/EPHA5/VAX1/FOXG1/NKX2-8	14
BP	GO:0003228	atrial cardiac muscle tissue development	2/380	22/18870	0.0717135746903065	0.413028765077229	0.37690555214859	HCN4/BMP10	2
BP	GO:0023019	signal transduction involved in regulation of gene expression	2/380	22/18870	0.0717135746903065	0.413028765077229	0.37690555214859	FGF5/NEUROD1	2
BP	GO:0035089	establishment of apical/basal cell polarity	2/380	22/18870	0.0717135746903065	0.413028765077229	0.37690555214859	LAMA1/FOXJ1	2
BP	GO:0060713	labyrinthine layer morphogenesis	2/380	22/18870	0.0717135746903065	0.413028765077229	0.37690555214859	WNT7B/GRHL2	2
BP	GO:0072111	cell proliferation involved in kidney development	2/380	22/18870	0.0717135746903065	0.413028765077229	0.37690555214859	LIN28A/SERPINB7	2
BP	GO:1900273	positive regulation of long-term synaptic potentiation	2/380	22/18870	0.0717135746903065	0.413028765077229	0.37690555214859	IGSF11/ADCY8	2
BP	GO:0021795	cerebral cortex cell migration	3/380	48/18870	0.072145457930037	0.413028765077229	0.37690555214859	LRP8/CDK5R2/FOXG1	3
BP	GO:0051259	protein complex oligomerization	9/380	255/18870	0.073849104848067	0.413028765077229	0.37690555214859	MPP2/TRPA1/C9/CALHM3/KCNG3/ADCY8/KCNV1/KCTD8/DEFA5	9
BP	GO:0072088	nephron epithelium morphogenesis	4/380	79/18870	0.0751878532706625	0.413028765077229	0.37690555214859	EYA1/SIX2/FOXD1/HOXD11	4
BP	GO:0019884	antigen processing and presentation of exogenous antigen	3/380	49/18870	0.0757533815683716	0.413028765077229	0.37690555214859	CD1A/CTSV/CTSE	3
BP	GO:0042220	response to cocaine	3/380	49/18870	0.0757533815683716	0.413028765077229	0.37690555214859	CRHBP/PPP1R1B/TACR3	3
BP	GO:0046850	regulation of bone remodeling	3/380	49/18870	0.0757533815683716	0.413028765077229	0.37690555214859	CLDN18/HAMP/IL20RA	3
BP	GO:0098815	modulation of excitatory postsynaptic potential	3/380	49/18870	0.0757533815683716	0.413028765077229	0.37690555214859	NLGN1/IGSF11/GRIK2	3
BP	GO:0016042	lipid catabolic process	11/380	334/18870	0.0763138636588073	0.413028765077229	0.37690555214859	CYP1A2/LRCOL1/ACER1/CYP26B1/ENPP6/CYP24A1/CYP3A4/CYP19A1/CLPS/CIDEA/ADIPOQ	11
BP	GO:0098656	monoatomic anion transmembrane transport	6/380	147/18870	0.0771422533745465	0.413028765077229	0.37690555214859	TTYH1/FXYD3/OCA2/GABRA3/GABRA5/CLCA1	6
BP	GO:0019827	stem cell population maintenance	7/380	183/18870	0.0774727995032524	0.413028765077229	0.37690555214859	HMGA2/SALL4/SIX2/LIN28A/TUBA3C/LNCPRESS1/FGF4	7
BP	GO:0002689	negative regulation of leukocyte chemotaxis	2/380	23/18870	0.077530021065612	0.413028765077229	0.37690555214859	TNFAIP6/CYP19A1	2
BP	GO:0007130	synaptonemal complex assembly	2/380	23/18870	0.077530021065612	0.413028765077229	0.37690555214859	TEX15/TERB2	2
BP	GO:0034587	piRNA processing	2/380	23/18870	0.077530021065612	0.413028765077229	0.37690555214859	TDRD5/TDRD1	2
BP	GO:0072202	cell differentiation involved in metanephros development	2/380	23/18870	0.077530021065612	0.413028765077229	0.37690555214859	SIX2/ADIPOQ	2
BP	GO:0098664	G protein-coupled serotonin receptor signaling pathway	2/380	23/18870	0.077530021065612	0.413028765077229	0.37690555214859	HTR2B/HTR2C	2
BP	GO:0098743	cell aggregation	2/380	23/18870	0.077530021065612	0.413028765077229	0.37690555214859	FGF4/BPIFA1	2
BP	GO:0003407	neural retina development	4/380	80/18870	0.07795204422207	0.413028765077229	0.37690555214859	SIX3/PROM1/DLX2/NEUROD1	4
BP	GO:0006959	humoral immune response	9/380	258/18870	0.0781252994634777	0.413028765077229	0.37690555214859	DMBT1/CFHR4/CXCL5/C9/FOXJ1/REG1B/REG3A/BPIFA1/DEFA5	9
BP	GO:0001550	ovarian cumulus expansion	1/380	4/18870	0.0781564833317983	0.413028765077229	0.37690555214859	TNFAIP6	1
BP	GO:0002159	desmosome assembly	1/380	4/18870	0.0781564833317983	0.413028765077229	0.37690555214859	PKP3	1
BP	GO:0002175	protein localization to paranode region of axon	1/380	4/18870	0.0781564833317983	0.413028765077229	0.37690555214859	UGT8	1
BP	GO:0002387	immune response in gut-associated lymphoid tissue	1/380	4/18870	0.0781564833317983	0.413028765077229	0.37690555214859	BPIFA1	1
BP	GO:0006567	threonine catabolic process	1/380	4/18870	0.0781564833317983	0.413028765077229	0.37690555214859	SDS	1
BP	GO:0006583	melanin biosynthetic process from tyrosine	1/380	4/18870	0.0781564833317983	0.413028765077229	0.37690555214859	OCA2	1
BP	GO:0006772	thiamine metabolic process	1/380	4/18870	0.0781564833317983	0.413028765077229	0.37690555214859	TKTL1	1
BP	GO:0007621	negative regulation of female receptivity	1/380	4/18870	0.0781564833317983	0.413028765077229	0.37690555214859	PPP1R1B	1
BP	GO:0009635	response to herbicide	1/380	4/18870	0.0781564833317983	0.413028765077229	0.37690555214859	CYP1A1	1
BP	GO:0010041	response to iron(III) ion	1/380	4/18870	0.0781564833317983	0.413028765077229	0.37690555214859	CYP1A1	1
BP	GO:0010840	regulation of circadian sleep/wake cycle	wakefulness	1/380	4/18870	0.0781564833317983	0.413028765077229	0.37690555214859	NLGN1	1
BP	GO:0016080	synaptic vesicle targeting	1/380	4/18870	0.0781564833317983	0.413028765077229	0.37690555214859	NLGN1	1
BP	GO:0016103	diterpenoid catabolic process	1/380	4/18870	0.0781564833317983	0.413028765077229	0.37690555214859	CYP26B1	1
BP	GO:0021914	negative regulation of smoothened signaling pathway involved in ventral spinal cord patterning	1/380	4/18870	0.0781564833317983	0.413028765077229	0.37690555214859	RFX4	1
BP	GO:0022009	central nervous system vasculogenesis	1/380	4/18870	0.0781564833317983	0.413028765077229	0.37690555214859	WNT7B	1
BP	GO:0032119	sequestering of zinc ion	1/380	4/18870	0.0781564833317983	0.413028765077229	0.37690555214859	SLC30A8	1
BP	GO:0034021	response to silicon dioxide	1/380	4/18870	0.0781564833317983	0.413028765077229	0.37690555214859	SCGB1A1	1
BP	GO:0034653	retinoic acid catabolic process	1/380	4/18870	0.0781564833317983	0.413028765077229	0.37690555214859	CYP26B1	1
BP	GO:0035752	lysosomal lumen pH elevation	1/380	4/18870	0.0781564833317983	0.413028765077229	0.37690555214859	OCA2	1
BP	GO:0035789	metanephric mesenchymal cell migration	1/380	4/18870	0.0781564833317983	0.413028765077229	0.37690555214859	ADIPOQ	1
BP	GO:0036378	calcitriol biosynthetic process from calciol	1/380	4/18870	0.0781564833317983	0.413028765077229	0.37690555214859	CYP3A4	1
BP	GO:0042746	circadian sleep/wake cycle	wakefulness	1/380	4/18870	0.0781564833317983	0.413028765077229	0.37690555214859	NLGN1	1
BP	GO:0042866	pyruvate biosynthetic process	1/380	4/18870	0.0781564833317983	0.413028765077229	0.37690555214859	SDS	1
BP	GO:0042904	9-cis-retinoic acid biosynthetic process	1/380	4/18870	0.0781564833317983	0.413028765077229	0.37690555214859	CYP1A1	1
BP	GO:0042905	9-cis-retinoic acid metabolic process	1/380	4/18870	0.0781564833317983	0.413028765077229	0.37690555214859	CYP1A1	1
BP	GO:0045938	positive regulation of circadian sleep/wake cycle	sleep	1/380	4/18870	0.0781564833317983	0.413028765077229	0.37690555214859	MTNR1B	1
BP	GO:0060005	vestibular reflex	1/380	4/18870	0.0781564833317983	0.413028765077229	0.37690555214859	ZPLD1	1
BP	GO:0060480	lung goblet cell differentiation	1/380	4/18870	0.0781564833317983	0.413028765077229	0.37690555214859	AGR2	1
BP	GO:0060631	regulation of meiosis I	1/380	4/18870	0.0781564833317983	0.413028765077229	0.37690555214859	PSMA8	1
BP	GO:0061141	lung ciliated cell differentiation	1/380	4/18870	0.0781564833317983	0.413028765077229	0.37690555214859	FOXJ1	1
BP	GO:0061884	regulation of mini excitatory postsynaptic potential	1/380	4/18870	0.0781564833317983	0.413028765077229	0.37690555214859	IGSF11	1
BP	GO:0070634	transepithelial ammonium transport	1/380	4/18870	0.0781564833317983	0.413028765077229	0.37690555214859	SLC9A4	1
BP	GO:0071317	cellular response to isoquinoline alkaloid	1/380	4/18870	0.0781564833317983	0.413028765077229	0.37690555214859	ADCY8	1
BP	GO:0072268	pattern specification involved in metanephros development	1/380	4/18870	0.0781564833317983	0.413028765077229	0.37690555214859	FOXD1	1
BP	GO:0097114	NMDA glutamate receptor clustering	1/380	4/18870	0.0781564833317983	0.413028765077229	0.37690555214859	NLGN1	1
BP	GO:0097376	interneuron axon guidance	1/380	4/18870	0.0781564833317983	0.413028765077229	0.37690555214859	DLX5	1
BP	GO:0097476	spinal cord motor neuron migration	1/380	4/18870	0.0781564833317983	0.413028765077229	0.37690555214859	OLIG3	1
BP	GO:0098816	mini excitatory postsynaptic potential	1/380	4/18870	0.0781564833317983	0.413028765077229	0.37690555214859	IGSF11	1
BP	GO:1900039	positive regulation of cellular response to hypoxia	1/380	4/18870	0.0781564833317983	0.413028765077229	0.37690555214859	KCNK2	1
BP	GO:1900138	negative regulation of phospholipase A2 activity	1/380	4/18870	0.0781564833317983	0.413028765077229	0.37690555214859	ANXA8L1	1
BP	GO:1900186	negative regulation of clathrin-dependent endocytosis	1/380	4/18870	0.0781564833317983	0.413028765077229	0.37690555214859	SH3GL3	1
BP	GO:1900738	positive regulation of phospholipase C-activating G protein-coupled receptor signaling pathway	1/380	4/18870	0.0781564833317983	0.413028765077229	0.37690555214859	CHGA	1
BP	GO:1902809	regulation of skeletal muscle fiber differentiation	1/380	4/18870	0.0781564833317983	0.413028765077229	0.37690555214859	CYP26B1	1
BP	GO:1903899	positive regulation of PERK-mediated unfolded protein response	1/380	4/18870	0.0781564833317983	0.413028765077229	0.37690555214859	AGR2	1
BP	GO:1990086	lens fiber cell apoptotic process	1/380	4/18870	0.0781564833317983	0.413028765077229	0.37690555214859	SIX3	1
BP	GO:2000295	regulation of hydrogen peroxide catabolic process	1/380	4/18870	0.0781564833317983	0.413028765077229	0.37690555214859	HP	1
BP	GO:2000589	regulation of metanephric mesenchymal cell migration	1/380	4/18870	0.0781564833317983	0.413028765077229	0.37690555214859	ADIPOQ	1
BP	GO:2000635	negative regulation of primary miRNA processing	1/380	4/18870	0.0781564833317983	0.413028765077229	0.37690555214859	LIN28B	1
BP	GO:2000821	regulation of grooming behavior	1/380	4/18870	0.0781564833317983	0.413028765077229	0.37690555214859	NMU	1
BP	GO:0007215	glutamate receptor signaling pathway	3/380	50/18870	0.0794394889107659	0.418548298179996	0.381942350666271	GRIA2/GRIK2/GRID2	3
BP	GO:0071320	cellular response to cAMP	3/380	50/18870	0.0794394889107659	0.418548298179996	0.381942350666271	CRHBP/HCN4/ADIPOQ	3
BP	GO:0061333	renal tubule morphogenesis	4/380	81/18870	0.0807664626225298	0.424265744524636	0.387159753069233	EYA1/SIX2/FOXD1/HOXD11	4
BP	GO:0072028	nephron morphogenesis	4/380	81/18870	0.0807664626225298	0.424265744524636	0.387159753069233	EYA1/SIX2/FOXD1/HOXD11	4
BP	GO:0031960	response to corticosteroid	6/380	149/18870	0.0811162212963514	0.425466099445287	0.388255125770594	WNT7B/ANXA3/SSTR3/CALCR/SCGB1A1/ADIPOQ	6
BP	GO:0010043	response to zinc ion	3/380	51/18870	0.0832022677428915	0.431461744767812	0.393726396059362	MT1X/SLC30A8/MT1E	3
BP	GO:0051489	regulation of filopodium assembly	3/380	51/18870	0.0832022677428915	0.431461744767812	0.393726396059362	NLGN1/MYO3A/PLPPR5	3
BP	GO:0002070	epithelial cell maturation	2/380	24/18870	0.0834888927607138	0.431461744767812	0.393726396059362	SIX3/HOXB13	2
BP	GO:0014821	phasic smooth muscle contraction	2/380	24/18870	0.0834888927607138	0.431461744767812	0.393726396059362	HTR2B/P2RX2	2
BP	GO:0021871	forebrain regionalization	2/380	24/18870	0.0834888927607138	0.431461744767812	0.393726396059362	WNT7B/SIX3	2
BP	GO:0034114	regulation of heterotypic cell-cell adhesion	2/380	24/18870	0.0834888927607138	0.431461744767812	0.393726396059362	CEACAM6/ADIPOQ	2
BP	GO:0060706	cell differentiation involved in embryonic placenta development	2/380	24/18870	0.0834888927607138	0.431461744767812	0.393726396059362	KRT19/GRHL2	2
BP	GO:0061162	establishment of monopolar cell polarity	2/380	24/18870	0.0834888927607138	0.431461744767812	0.393726396059362	LAMA1/FOXJ1	2
BP	GO:0071294	cellular response to zinc ion	2/380	24/18870	0.0834888927607138	0.431461744767812	0.393726396059362	MT1X/MT1E	2
BP	GO:0090103	cochlea morphogenesis	2/380	24/18870	0.0834888927607138	0.431461744767812	0.393726396059362	EYA1/MYO3A	2
BP	GO:0098727	maintenance of cell number	7/380	187/18870	0.0846140627474015	0.436633450265635	0.398445787736216	HMGA2/SALL4/SIX2/LIN28A/TUBA3C/LNCPRESS1/FGF4	7
BP	GO:0019935	cyclic-nucleotide-mediated signaling	4/380	83/18870	0.0865440874800592	0.445937155605768	0.406935797378994	HTR2B/MTNR1B/HTR2C/EPHA5	4
BP	GO:0045055	regulated exocytosis	8/380	227/18870	0.089196216064833	0.450140037950784	0.410771098512482	CADPS/CHGA/ANXA3/CRHBP/NLGN1/CDK5R2/SYT9/NLRP5	8
BP	GO:0007350	blastoderm segmentation	2/380	25/18870	0.0895821304427115	0.450140037950784	0.410771098512482	TDRD5/TDRD1	2
BP	GO:0030318	melanocyte differentiation	2/380	25/18870	0.0895821304427115	0.450140037950784	0.410771098512482	OCA2/ADAMTS20	2
BP	GO:0035336	long-chain fatty-acyl-CoA metabolic process	2/380	25/18870	0.0895821304427115	0.450140037950784	0.410771098512482	ELOVL4/ELOVL3	2
BP	GO:0035988	chondrocyte proliferation	2/380	25/18870	0.0895821304427115	0.450140037950784	0.410771098512482	HMGA2/SIX2	2
BP	GO:0048520	positive regulation of behavior	2/380	25/18870	0.0895821304427115	0.450140037950784	0.410771098512482	MTNR1B/NLGN1	2
BP	GO:0061339	establishment or maintenance of monopolar cell polarity	2/380	25/18870	0.0895821304427115	0.450140037950784	0.410771098512482	LAMA1/FOXJ1	2
BP	GO:0072243	metanephric nephron epithelium development	2/380	25/18870	0.0895821304427115	0.450140037950784	0.410771098512482	WNT7B/ADIPOQ	2
BP	GO:0002762	negative regulation of myeloid leukocyte differentiation	3/380	53/18870	0.0909516305431453	0.450140037950784	0.410771098512482	CLDN18/TNFAIP6/ADIPOQ	3
BP	GO:0050982	detection of mechanical stimulus	3/380	53/18870	0.0909516305431453	0.450140037950784	0.410771098512482	TRPA1/SCN1A/CHRNA9	3
BP	GO:1902692	regulation of neuroblast proliferation	3/380	53/18870	0.0909516305431453	0.450140037950784	0.410771098512482	SIX3/VAX1/FOXG1	3
BP	GO:0021543	pallium development	7/380	191/18870	0.0921198016856817	0.450140037950784	0.410771098512482	LRP8/ANXA3/DLX2/CDK5R2/EPHA5/FOXG1/NEUROD1	7
BP	GO:0008306	associative learning	4/380	85/18870	0.0925167257314688	0.450140037950784	0.410771098512482	TTC36/NPTX2/PPP1R1B/GABRA5	4
BP	GO:0034103	regulation of tissue remodeling	4/380	85/18870	0.0925167257314688	0.450140037950784	0.410771098512482	CLDN18/HAMP/IL20RA/IL21	4
BP	GO:0051591	response to cAMP	4/380	85/18870	0.0925167257314688	0.450140037950784	0.410771098512482	CRHBP/DUOX2/HCN4/ADIPOQ	4
BP	GO:0070918	regulatory ncRNA processing	4/380	86/18870	0.0955748349899705	0.450140037950784	0.410771098512482	TDRD5/LIN28A/TDRD1/LIN28B	4
BP	GO:0006063	uronic acid metabolic process	2/380	26/18870	0.0958019400890287	0.450140037950784	0.410771098512482	UGT1A8/UGT1A10	2
BP	GO:0019585	glucuronate metabolic process	2/380	26/18870	0.0958019400890287	0.450140037950784	0.410771098512482	UGT1A8/UGT1A10	2
BP	GO:0044550	secondary metabolite biosynthetic process	2/380	26/18870	0.0958019400890287	0.450140037950784	0.410771098512482	CYP1A2/OCA2	2
BP	GO:0060259	regulation of feeding behavior	2/380	26/18870	0.0958019400890287	0.450140037950784	0.410771098512482	NMU/TACR3	2
BP	GO:0062149	detection of stimulus involved in sensory perception of pain	2/380	26/18870	0.0958019400890287	0.450140037950784	0.410771098512482	TRPA1/SCN1A	2
BP	GO:0070193	synaptonemal complex organization	2/380	26/18870	0.0958019400890287	0.450140037950784	0.410771098512482	TEX15/TERB2	2
BP	GO:0098719	sodium ion import across plasma membrane	2/380	26/18870	0.0958019400890287	0.450140037950784	0.410771098512482	HCN4/SLC9A4	2
BP	GO:0046718	viral entry into host cell	6/380	156/18870	0.0959058554064167	0.450140037950784	0.410771098512482	HAVCR1/SLC10A1/AVPR1B/CLEC4M/SERPINB3/HS3ST5	6
BP	GO:0001992	regulation of systemic arterial blood pressure by vasopressin	1/380	5/18870	0.096724305675375	0.450140037950784	0.410771098512482	AVPR1B	1
BP	GO:0002677	negative regulation of chronic inflammatory response	1/380	5/18870	0.096724305675375	0.450140037950784	0.410771098512482	CYP19A1	1
BP	GO:0006566	threonine metabolic process	1/380	5/18870	0.096724305675375	0.450140037950784	0.410771098512482	SDS	1
BP	GO:0006710	androgen catabolic process	1/380	5/18870	0.096724305675375	0.450140037950784	0.410771098512482	CYP19A1	1
BP	GO:0007386	compartment pattern specification	1/380	5/18870	0.096724305675375	0.450140037950784	0.410771098512482	DLL3	1
BP	GO:0009082	branched-chain amino acid biosynthetic process	1/380	5/18870	0.096724305675375	0.450140037950784	0.410771098512482	SDS	1
BP	GO:0010193	response to ozone	1/380	5/18870	0.096724305675375	0.450140037950784	0.410771098512482	SCGB1A1	1
BP	GO:0016199	axon midline choice point recognition	1/380	5/18870	0.096724305675375	0.450140037950784	0.410771098512482	FOXG1	1
BP	GO:0021523	somatic motor neuron differentiation	1/380	5/18870	0.096724305675375	0.450140037950784	0.410771098512482	LHX3	1
BP	GO:0021578	hindbrain maturation	1/380	5/18870	0.096724305675375	0.450140037950784	0.410771098512482	CDK5R2	1
BP	GO:0030718	germ-line stem cell population maintenance	1/380	5/18870	0.096724305675375	0.450140037950784	0.410771098512482	TUBA3C	1
BP	GO:0032053	ciliary basal body organization	1/380	5/18870	0.096724305675375	0.450140037950784	0.410771098512482	FOXJ1	1
BP	GO:0032430	positive regulation of phospholipase A2 activity	1/380	5/18870	0.096724305675375	0.450140037950784	0.410771098512482	AVPR1B	1
BP	GO:0034759	regulation of iron ion transmembrane transport	1/380	5/18870	0.096724305675375	0.450140037950784	0.410771098512482	HAMP	1
BP	GO:0035788	cell migration involved in metanephros development	1/380	5/18870	0.096724305675375	0.450140037950784	0.410771098512482	ADIPOQ	1
BP	GO:0038169	somatostatin receptor signaling pathway	1/380	5/18870	0.096724305675375	0.450140037950784	0.410771098512482	SSTR3	1
BP	GO:0038170	somatostatin signaling pathway	1/380	5/18870	0.096724305675375	0.450140037950784	0.410771098512482	SSTR3	1
BP	GO:0040038	polar body extrusion after meiotic divisions	1/380	5/18870	0.096724305675375	0.450140037950784	0.410771098512482	FMN2	1
BP	GO:0043152	induction of bacterial agglutination	1/380	5/18870	0.096724305675375	0.450140037950784	0.410771098512482	DMBT1	1
BP	GO:0044821	meiotic telomere tethering at nuclear periphery	1/380	5/18870	0.096724305675375	0.450140037950784	0.410771098512482	TERB2	1
BP	GO:0045188	regulation of circadian sleep/wake cycle	non-REM sleep	1/380	5/18870	0.096724305675375	0.450140037950784	0.410771098512482	MTNR1B	1
BP	GO:0045636	positive regulation of melanocyte differentiation	1/380	5/18870	0.096724305675375	0.450140037950784	0.410771098512482	ADAMTS20	1
BP	GO:0048006	antigen processing and presentation	endogenous lipid antigen via MHC class Ib	1/380	5/18870	0.096724305675375	0.450140037950784	0.410771098512482	CD1A	1
BP	GO:0048550	negative regulation of pinocytosis	1/380	5/18870	0.096724305675375	0.450140037950784	0.410771098512482	PROM2	1
BP	GO:0050960	detection of temperature stimulus involved in thermoception	1/380	5/18870	0.096724305675375	0.450140037950784	0.410771098512482	GRIK2	1
BP	GO:0051459	regulation of corticotropin secretion	1/380	5/18870	0.096724305675375	0.450140037950784	0.410771098512482	CRHBP	1
BP	GO:0052696	flavonoid glucuronidation	1/380	5/18870	0.096724305675375	0.450140037950784	0.410771098512482	UGT1A8	1
BP	GO:0060309	elastin catabolic process	1/380	5/18870	0.096724305675375	0.450140037950784	0.410771098512482	MMP12	1
BP	GO:0060435	bronchiole development	1/380	5/18870	0.096724305675375	0.450140037950784	0.410771098512482	MMP12	1
BP	GO:0060481	lobar bronchus epithelium development	1/380	5/18870	0.096724305675375	0.450140037950784	0.410771098512482	AGR2	1
BP	GO:0060591	chondroblast differentiation	1/380	5/18870	0.096724305675375	0.450140037950784	0.410771098512482	FGF4	1
BP	GO:0070197	meiotic attachment of telomere to nuclear envelope	1/380	5/18870	0.096724305675375	0.450140037950784	0.410771098512482	TERB2	1
BP	GO:0071076	RNA 3' uridylation	1/380	5/18870	0.096724305675375	0.450140037950784	0.410771098512482	LIN28A	1
BP	GO:0071502	cellular response to temperature stimulus	1/380	5/18870	0.096724305675375	0.450140037950784	0.410771098512482	HTR2B	1
BP	GO:0071623	negative regulation of granulocyte chemotaxis	1/380	5/18870	0.096724305675375	0.450140037950784	0.410771098512482	TNFAIP6	1
BP	GO:0071847	TNFSF11-mediated signaling pathway	1/380	5/18870	0.096724305675375	0.450140037950784	0.410771098512482	CLDN18	1
BP	GO:0086046	membrane depolarization during SA node cell action potential	1/380	5/18870	0.096724305675375	0.450140037950784	0.410771098512482	HCN4	1
BP	GO:0090024	negative regulation of neutrophil chemotaxis	1/380	5/18870	0.096724305675375	0.450140037950784	0.410771098512482	TNFAIP6	1
BP	GO:0090185	negative regulation of kidney development	1/380	5/18870	0.096724305675375	0.450140037950784	0.410771098512482	ADIPOQ	1
BP	GO:0097018	renal albumin absorption	1/380	5/18870	0.096724305675375	0.450140037950784	0.410771098512482	ADIPOQ	1
BP	GO:0098908	regulation of neuronal action potential	1/380	5/18870	0.096724305675375	0.450140037950784	0.410771098512482	MTNR1B	1
BP	GO:1900004	negative regulation of serine-type endopeptidase activity	1/380	5/18870	0.096724305675375	0.450140037950784	0.410771098512482	ANXA8L1	1
BP	GO:1903444	negative regulation of brown fat cell differentiation	1/380	5/18870	0.096724305675375	0.450140037950784	0.410771098512482	SLC7A10	1
BP	GO:1903804	glycine import across plasma membrane	1/380	5/18870	0.096724305675375	0.450140037950784	0.410771098512482	SLC6A5	1
BP	GO:1904906	positive regulation of endothelial cell-matrix adhesion via fibronectin	1/380	5/18870	0.096724305675375	0.450140037950784	0.410771098512482	CEACAM6	1
BP	GO:2000138	positive regulation of cell proliferation involved in heart morphogenesis	1/380	5/18870	0.096724305675375	0.450140037950784	0.410771098512482	BMP10	1
BP	GO:2000481	positive regulation of cAMP-dependent protein kinase activity	1/380	5/18870	0.096724305675375	0.450140037950784	0.410771098512482	ADIPOQ	1
BP	GO:2000583	regulation of platelet-derived growth factor receptor-alpha signaling pathway	1/380	5/18870	0.096724305675375	0.450140037950784	0.410771098512482	ADIPOQ	1
BP	GO:2001205	negative regulation of osteoclast development	1/380	5/18870	0.096724305675375	0.450140037950784	0.410771098512482	CLDN18	1
BP	GO:0140013	meiotic nuclear division	7/380	194/18870	0.0979862961006677	0.455409156314229	0.415579383392445	TEX15/BRDT/CYP26B1/RPL10L/TERB2/PSMA8/FMN2	7
BP	GO:0034661	ncRNA catabolic process	3/380	55/18870	0.0989887734814559	0.458852848277977	0.418721892415475	LIN28A/ERN2/LIN28B	3
BP	GO:2000648	positive regulation of stem cell proliferation	3/380	55/18870	0.0989887734814559	0.458852848277977	0.418721892415475	HMGA2/HMX2/FGF4	3
BP	GO:0007189	adenylate cyclase-activating G protein-coupled receptor signaling pathway	6/380	158/18870	0.100379600580261	0.460476969944972	0.420203969513763	CHGA/APLP1/ADGRF4/GPR119/CALCR/ADCY8	6
BP	GO:0007605	sensory perception of sound	6/380	158/18870	0.100379600580261	0.460476969944972	0.420203969513763	LHFPL3/EYA1/P2RX2/MYO3A/CHRNA9/PAX3	6
BP	GO:0007141	male meiosis I	2/380	27/18870	0.102140785616838	0.460476969944972	0.420203969513763	BRDT/RPL10L	2
BP	GO:0007205	protein kinase C-activating G protein-coupled receptor signaling pathway	2/380	27/18870	0.102140785616838	0.460476969944972	0.420203969513763	HTR2B/DGKK	2
BP	GO:0045742	positive regulation of epidermal growth factor receptor signaling pathway	2/380	27/18870	0.102140785616838	0.460476969944972	0.420203969513763	FAM83B/AGR2	2
BP	GO:0046949	fatty-acyl-CoA biosynthetic process	2/380	27/18870	0.102140785616838	0.460476969944972	0.420203969513763	ELOVL4/ELOVL3	2
BP	GO:0050951	sensory perception of temperature stimulus	2/380	27/18870	0.102140785616838	0.460476969944972	0.420203969513763	TRPA1/GRIK2	2
BP	GO:0060384	innervation	2/380	27/18870	0.102140785616838	0.460476969944972	0.420203969513763	NPTX1/GABRA5	2
BP	GO:0060669	embryonic placenta morphogenesis	2/380	27/18870	0.102140785616838	0.460476969944972	0.420203969513763	WNT7B/GRHL2	2
BP	GO:0098698	postsynaptic specialization assembly	2/380	27/18870	0.102140785616838	0.460476969944972	0.420203969513763	NPTX1/GRID2	2
BP	GO:2000272	negative regulation of signaling receptor activity	2/380	27/18870	0.102140785616838	0.460476969944972	0.420203969513763	CRHBP/CALCR	2
BP	GO:0050832	defense response to fungus	3/380	56/18870	0.103111188540642	0.460476969944972	0.420203969513763	CHGA/HAMP/DEFA5	3
BP	GO:0060986	endocrine hormone secretion	3/380	56/18870	0.103111188540642	0.460476969944972	0.420203969513763	CRHBP/CYP19A1/FOXD1	3
BP	GO:0007611	learning or memory	9/380	274/18870	0.103433061351898	0.460476969944972	0.420203969513763	TTC36/CRHBP/NPTX2/PPP1R1B/KCNK2/SORCS3/ADCY8/LHX8/GABRA5	9
BP	GO:0042886	amide transport	11/380	354/18870	0.103682627567114	0.460476969944972	0.420203969513763	CHGA/SLC30A8/CRHBP/MTNR1B/CDH17/HTR2C/GPR119/CLEC4M/ADCY8/EPHA5/NEUROD1	11
BP	GO:0044272	sulfur compound biosynthetic process	6/380	161/18870	0.107293035095041	0.460476969944972	0.420203969513763	ELOVL4/ELOVL3/HS6ST2/HS3ST6/NDST4/HS3ST5	6
BP	GO:0043113	receptor clustering	3/380	57/18870	0.107300620091801	0.460476969944972	0.420203969513763	TNFAIP6/NLGN1/GRIK2	3
BP	GO:0051293	establishment of spindle localization	3/380	57/18870	0.107300620091801	0.460476969944972	0.420203969513763	ANKFN1/FMN2/NLRP5	3
BP	GO:1901616	organic hydroxy compound catabolic process	3/380	57/18870	0.107300620091801	0.460476969944972	0.420203969513763	CYP24A1/CYP3A4/ALDH3B2	3
BP	GO:0030073	insulin secretion	7/380	199/18870	0.108209831368206	0.460476969944972	0.420203969513763	CHGA/SLC30A8/MTNR1B/GPR119/ADCY8/EPHA5/NEUROD1	7
BP	GO:1902075	cellular response to salt	7/380	199/18870	0.108209831368206	0.460476969944972	0.420203969513763	ACER1/CRHBP/NPTX1/NLGN1/PPP1R1B/ADCY8/SYT9	7
BP	GO:0006029	proteoglycan metabolic process	4/380	90/18870	0.108272387557803	0.460476969944972	0.420203969513763	HS6ST2/HS3ST6/NDST4/HS3ST5	4
BP	GO:0072089	stem cell proliferation	5/380	125/18870	0.108416591794197	0.460476969944972	0.420203969513763	HMGA2/WNT7B/SIX2/HMX2/FGF4	5
BP	GO:0007202	activation of phospholipase C activity	2/380	28/18870	0.108591381700504	0.460476969944972	0.420203969513763	HTR2B/AVPR1B	2
BP	GO:0031365	N-terminal protein amino acid modification	2/380	28/18870	0.108591381700504	0.460476969944972	0.420203969513763	NTMT2/NAA11	2
BP	GO:0035116	embryonic hindlimb morphogenesis	2/380	28/18870	0.108591381700504	0.460476969944972	0.420203969513763	RSPO2/FGF4	2
BP	GO:0045686	negative regulation of glial cell differentiation	2/380	28/18870	0.108591381700504	0.460476969944972	0.420203969513763	LIN28A/DLX2	2
BP	GO:0060964	regulation of miRNA-mediated gene silencing	2/380	28/18870	0.108591381700504	0.460476969944972	0.420203969513763	LIN28A/LIN28B	2
BP	GO:0086010	membrane depolarization during action potential	2/380	28/18870	0.108591381700504	0.460476969944972	0.420203969513763	HCN4/SCN1A	2
BP	GO:0007416	synapse assembly	7/380	200/18870	0.110320656969059	0.460476969944972	0.420203969513763	SLITRK1/NPTX1/NLGN1/NRG3/CBLN4/GRID2/CDH9	7
BP	GO:0050808	synapse organization	14/380	483/18870	0.111352490634174	0.460476969944972	0.420203969513763	LRP8/PPFIA4/WNT7B/DRP2/CDH10/SLITRK1/NPTX1/NLGN1/NRG3/SEMA3E/P2RX2/CBLN4/GRID2/CDH9	14
BP	GO:0051932	synaptic transmission	GABAergic	3/380	58/18870	0.111555388336581	0.460476969944972	0.420203969513763	NLGN1/GABRA3/GABRA5	3
BP	GO:0007292	female gamete generation	6/380	163/18870	0.112035373409544	0.460476969944972	0.420203969513763	TDRD5/TNFAIP6/TDRD1/TERB2/FMN2/SOHLH2	6
BP	GO:0044409	entry into host	6/380	163/18870	0.112035373409544	0.460476969944972	0.420203969513763	HAVCR1/SLC10A1/AVPR1B/CLEC4M/SERPINB3/HS3ST5	6
BP	GO:0046683	response to organophosphorus	5/380	127/18870	0.113916338541569	0.460476969944972	0.420203969513763	CRHBP/DUOX2/P2RX2/HCN4/ADIPOQ	5
BP	GO:0031640	killing of cells of another organism	4/380	92/18870	0.114891607702751	0.460476969944972	0.420203969513763	CHGA/HAMP/C9/DEFA5	4
BP	GO:0050886	endocrine process	4/380	92/18870	0.114891607702751	0.460476969944972	0.420203969513763	CRHBP/CYP19A1/AVPR1B/FOXD1	4
BP	GO:0141061	disruption of cell in another organism	4/380	92/18870	0.114891607702751	0.460476969944972	0.420203969513763	CHGA/HAMP/C9/DEFA5	4
BP	GO:0006015	5-phosphoribose 1-diphosphate biosynthetic process	1/380	6/18870	0.114919098351938	0.460476969944972	0.420203969513763	PRPS1L1	1
BP	GO:0006477	protein sulfation	1/380	6/18870	0.114919098351938	0.460476969944972	0.420203969513763	HS3ST5	1
BP	GO:0006565	L-serine catabolic process	1/380	6/18870	0.114919098351938	0.460476969944972	0.420203969513763	SDS	1
BP	GO:0006572	tyrosine catabolic process	1/380	6/18870	0.114919098351938	0.460476969944972	0.420203969513763	HPD	1
BP	GO:0009608	response to symbiont	1/380	6/18870	0.114919098351938	0.460476969944972	0.420203969513763	REG3A	1
BP	GO:0009609	response to symbiotic bacterium	1/380	6/18870	0.114919098351938	0.460476969944972	0.420203969513763	REG3A	1
BP	GO:0009744	response to sucrose	1/380	6/18870	0.114919098351938	0.460476969944972	0.420203969513763	ADIPOQ	1
BP	GO:0010727	negative regulation of hydrogen peroxide metabolic process	1/380	6/18870	0.114919098351938	0.460476969944972	0.420203969513763	HP	1
BP	GO:0010754	negative regulation of cGMP-mediated signaling	1/380	6/18870	0.114919098351938	0.460476969944972	0.420203969513763	MTNR1B	1
BP	GO:0016191	synaptic vesicle uncoating	1/380	6/18870	0.114919098351938	0.460476969944972	0.420203969513763	SH3GL3	1
BP	GO:0017085	response to insecticide	1/380	6/18870	0.114919098351938	0.460476969944972	0.420203969513763	CYP1A1	1
BP	GO:0019695	choline metabolic process	1/380	6/18870	0.114919098351938	0.460476969944972	0.420203969513763	ENPP6	1
BP	GO:0021828	gonadotrophin-releasing hormone neuronal migration to the hypothalamus	1/380	6/18870	0.114919098351938	0.460476969944972	0.420203969513763	SEMA3E	1
BP	GO:0021856	hypothalamic tangential migration using cell-axon interactions	1/380	6/18870	0.114919098351938	0.460476969944972	0.420203969513763	SEMA3E	1
BP	GO:0030263	apoptotic chromosome condensation	1/380	6/18870	0.114919098351938	0.460476969944972	0.420203969513763	ERN2	1
BP	GO:0030913	paranodal junction assembly	1/380	6/18870	0.114919098351938	0.460476969944972	0.420203969513763	UGT8	1
BP	GO:0031632	positive regulation of synaptic vesicle fusion to presynaptic active zone membrane	1/380	6/18870	0.114919098351938	0.460476969944972	0.420203969513763	SYT9	1
BP	GO:0034398	telomere tethering at nuclear periphery	1/380	6/18870	0.114919098351938	0.460476969944972	0.420203969513763	TERB2	1
BP	GO:0035502	metanephric part of ureteric bud development	1/380	6/18870	0.114919098351938	0.460476969944972	0.420203969513763	FOXJ1	1
BP	GO:0035787	cell migration involved in kidney development	1/380	6/18870	0.114919098351938	0.460476969944972	0.420203969513763	ADIPOQ	1
BP	GO:0038138	ERBB4-ERBB4 signaling pathway	1/380	6/18870	0.114919098351938	0.460476969944972	0.420203969513763	NRG3	1
BP	GO:0042270	protection from natural killer cell mediated cytotoxicity	1/380	6/18870	0.114919098351938	0.460476969944972	0.420203969513763	SERPINB4	1
BP	GO:0042748	circadian sleep/wake cycle	non-REM sleep	1/380	6/18870	0.114919098351938	0.460476969944972	0.420203969513763	MTNR1B	1
BP	GO:0042940	D-amino acid transport	1/380	6/18870	0.114919098351938	0.460476969944972	0.420203969513763	SLC7A10	1
BP	GO:0045634	regulation of melanocyte differentiation	1/380	6/18870	0.114919098351938	0.460476969944972	0.420203969513763	ADAMTS20	1
BP	GO:0045851	pH reduction	1/380	6/18870	0.114919098351938	0.460476969944972	0.420203969513763	CCKBR	1
BP	GO:0046391	5-phosphoribose 1-diphosphate metabolic process	1/380	6/18870	0.114919098351938	0.460476969944972	0.420203969513763	PRPS1L1	1
BP	GO:0046532	regulation of photoreceptor cell differentiation	1/380	6/18870	0.114919098351938	0.460476969944972	0.420203969513763	DLX2	1
BP	GO:0046533	negative regulation of photoreceptor cell differentiation	1/380	6/18870	0.114919098351938	0.460476969944972	0.420203969513763	DLX2	1
BP	GO:0046813	receptor-mediated virion attachment to host cell	1/380	6/18870	0.114919098351938	0.460476969944972	0.420203969513763	CLEC4M	1
BP	GO:0048165	fused antrum stage	1/380	6/18870	0.114919098351938	0.460476969944972	0.420203969513763	TNFAIP6	1
BP	GO:0051295	establishment of meiotic spindle localization	1/380	6/18870	0.114919098351938	0.460476969944972	0.420203969513763	FMN2	1
BP	GO:0051673	disruption of plasma membrane integrity in another organism	1/380	6/18870	0.114919098351938	0.460476969944972	0.420203969513763	DEFA5	1
BP	GO:0051970	negative regulation of transmission of nerve impulse	1/380	6/18870	0.114919098351938	0.460476969944972	0.420203969513763	MTNR1B	1
BP	GO:0055009	atrial cardiac muscle tissue morphogenesis	1/380	6/18870	0.114919098351938	0.460476969944972	0.420203969513763	BMP10	1
BP	GO:0060129	thyroid-stimulating hormone-secreting cell differentiation	1/380	6/18870	0.114919098351938	0.460476969944972	0.420203969513763	LHX3	1
BP	GO:0060137	maternal process involved in parturition	1/380	6/18870	0.114919098351938	0.460476969944972	0.420203969513763	CYP1A1	1
BP	GO:0060179	male mating behavior	1/380	6/18870	0.114919098351938	0.460476969944972	0.420203969513763	NHLH2	1
BP	GO:0060298	positive regulation of sarcomere organization	1/380	6/18870	0.114919098351938	0.460476969944972	0.420203969513763	BMP10	1
BP	GO:0060437	lung growth	1/380	6/18870	0.114919098351938	0.460476969944972	0.420203969513763	RSPO2	1
BP	GO:0060453	regulation of gastric acid secretion	1/380	6/18870	0.114919098351938	0.460476969944972	0.420203969513763	TFF2	1
BP	GO:0060526	prostate glandular acinus morphogenesis	1/380	6/18870	0.114919098351938	0.460476969944972	0.420203969513763	HOXB13	1
BP	GO:0060527	prostate epithelial cord arborization involved in prostate glandular acinus morphogenesis	1/380	6/18870	0.114919098351938	0.460476969944972	0.420203969513763	HOXB13	1
BP	GO:0060842	arterial endothelial cell differentiation	1/380	6/18870	0.114919098351938	0.460476969944972	0.420203969513763	TMEM100	1
BP	GO:0060971	embryonic heart tube left/right pattern formation	1/380	6/18870	0.114919098351938	0.460476969944972	0.420203969513763	PITX2	1
BP	GO:0061002	negative regulation of dendritic spine morphogenesis	1/380	6/18870	0.114919098351938	0.460476969944972	0.420203969513763	NLGN1	1
BP	GO:0061304	retinal blood vessel morphogenesis	1/380	6/18870	0.114919098351938	0.460476969944972	0.420203969513763	LAMA1	1
BP	GO:0070640	vitamin D3 metabolic process	1/380	6/18870	0.114919098351938	0.460476969944972	0.420203969513763	CYP3A4	1
BP	GO:0071864	positive regulation of cell proliferation in bone marrow	1/380	6/18870	0.114919098351938	0.460476969944972	0.420203969513763	HMGA2	1
BP	GO:0072038	mesenchymal stem cell maintenance involved in nephron morphogenesis	1/380	6/18870	0.114919098351938	0.460476969944972	0.420203969513763	SIX2	1
BP	GO:0072215	regulation of metanephros development	1/380	6/18870	0.114919098351938	0.460476969944972	0.420203969513763	ADIPOQ	1
BP	GO:0072236	metanephric loop of Henle development	1/380	6/18870	0.114919098351938	0.460476969944972	0.420203969513763	WNT7B	1
BP	GO:0072553	terminal button organization	1/380	6/18870	0.114919098351938	0.460476969944972	0.420203969513763	NLGN1	1
BP	GO:0090238	positive regulation of arachidonic acid secretion	1/380	6/18870	0.114919098351938	0.460476969944972	0.420203969513763	AVPR1B	1
BP	GO:0090402	oncogene-induced cell senescence	1/380	6/18870	0.114919098351938	0.460476969944972	0.420203969513763	HMGA2	1
BP	GO:0097211	cellular response to gonadotropin-releasing hormone	1/380	6/18870	0.114919098351938	0.460476969944972	0.420203969513763	CRHBP	1
BP	GO:0097402	neuroblast migration	1/380	6/18870	0.114919098351938	0.460476969944972	0.420203969513763	SIX3	1
BP	GO:0097647	amylin receptor signaling pathway	1/380	6/18870	0.114919098351938	0.460476969944972	0.420203969513763	CALCR	1
BP	GO:0099502	calcium-dependent activation of synaptic vesicle fusion	1/380	6/18870	0.114919098351938	0.460476969944972	0.420203969513763	SYT9	1
BP	GO:0110112	regulation of lipid transporter activity	1/380	6/18870	0.114919098351938	0.460476969944972	0.420203969513763	ADIPOQ	1
BP	GO:0120188	regulation of bile acid secretion	1/380	6/18870	0.114919098351938	0.460476969944972	0.420203969513763	SLC10A1	1
BP	GO:0140650	radial glia-guided pyramidal neuron migration	1/380	6/18870	0.114919098351938	0.460476969944972	0.420203969513763	FOXG1	1
BP	GO:1900244	positive regulation of synaptic vesicle endocytosis	1/380	6/18870	0.114919098351938	0.460476969944972	0.420203969513763	NLGN1	1
BP	GO:1900736	regulation of phospholipase C-activating G protein-coupled receptor signaling pathway	1/380	6/18870	0.114919098351938	0.460476969944972	0.420203969513763	CHGA	1
BP	GO:1901634	positive regulation of synaptic vesicle membrane organization	1/380	6/18870	0.114919098351938	0.460476969944972	0.420203969513763	SYT9	1
BP	GO:1901897	regulation of relaxation of cardiac muscle	1/380	6/18870	0.114919098351938	0.460476969944972	0.420203969513763	CHGA	1
BP	GO:1902572	negative regulation of serine-type peptidase activity	1/380	6/18870	0.114919098351938	0.460476969944972	0.420203969513763	ANXA8L1	1
BP	GO:1902623	negative regulation of neutrophil migration	1/380	6/18870	0.114919098351938	0.460476969944972	0.420203969513763	TNFAIP6	1
BP	GO:1902869	regulation of amacrine cell differentiation	1/380	6/18870	0.114919098351938	0.460476969944972	0.420203969513763	DLX2	1
BP	GO:1903911	positive regulation of receptor clustering	1/380	6/18870	0.114919098351938	0.460476969944972	0.420203969513763	TNFAIP6	1
BP	GO:1904158	axonemal central apparatus assembly	1/380	6/18870	0.114919098351938	0.460476969944972	0.420203969513763	SPAG17	1
BP	GO:1990349	gap junction-mediated intercellular transport	1/380	6/18870	0.114919098351938	0.460476969944972	0.420203969513763	GJA3	1
BP	GO:2000465	regulation of glycogen (starch) synthase activity	1/380	6/18870	0.114919098351938	0.460476969944972	0.420203969513763	ADIPOQ	1
BP	GO:2000634	regulation of primary miRNA processing	1/380	6/18870	0.114919098351938	0.460476969944972	0.420203969513763	LIN28B	1
BP	GO:2000675	negative regulation of type B pancreatic cell apoptotic process	1/380	6/18870	0.114919098351938	0.460476969944972	0.420203969513763	NEUROD1	1
BP	GO:2001286	regulation of caveolin-mediated endocytosis	1/380	6/18870	0.114919098351938	0.460476969944972	0.420203969513763	PROM2	1
BP	GO:0007214	gamma-aminobutyric acid signaling pathway	2/380	29/18870	0.115146686772479	0.460476969944972	0.420203969513763	GABRA3/GABRA5	2
BP	GO:0009312	oligosaccharide biosynthetic process	2/380	29/18870	0.115146686772479	0.460476969944972	0.420203969513763	B3GALT2/B3GALT5	2
BP	GO:0021522	spinal cord motor neuron differentiation	2/380	29/18870	0.115146686772479	0.460476969944972	0.420203969513763	LHX3/OLIG3	2
BP	GO:0072207	metanephric epithelium development	2/380	29/18870	0.115146686772479	0.460476969944972	0.420203969513763	WNT7B/ADIPOQ	2
BP	GO:1900368	regulation of post-transcriptional gene silencing by regulatory ncRNA	2/380	29/18870	0.115146686772479	0.460476969944972	0.420203969513763	LIN28A/LIN28B	2
BP	GO:1901186	positive regulation of ERBB signaling pathway	2/380	29/18870	0.115146686772479	0.460476969944972	0.420203969513763	FAM83B/AGR2	2
BP	GO:0030198	extracellular matrix organization	10/380	321/18870	0.115527940408131	0.460476969944972	0.420203969513763	MMP10/MMP12/MMP1/CTSV/APLP1/COL24A1/LAMA1/ANGPTL7/ADAMTS20/PRSS1	10
BP	GO:0001755	neural crest cell migration	3/380	59/18870	0.115873800074497	0.460476969944972	0.420203969513763	HTR2B/SEMA3E/PITX2	3
BP	GO:0006826	iron ion transport	3/380	59/18870	0.115873800074497	0.460476969944972	0.420203969513763	TTYH1/HAMP/FTHL17	3
BP	GO:0009948	anterior/posterior axis specification	3/380	59/18870	0.115873800074497	0.460476969944972	0.420203969513763	TDRD5/SIX2/TDRD1	3
BP	GO:0010517	regulation of phospholipase activity	3/380	59/18870	0.115873800074497	0.460476969944972	0.420203969513763	HTR2B/AVPR1B/ANXA8L1	3
BP	GO:0046686	response to cadmium ion	3/380	59/18870	0.115873800074497	0.460476969944972	0.420203969513763	MT1X/CYP1A2/MT1E	3
BP	GO:0050796	regulation of insulin secretion	6/380	165/18870	0.116882813083145	0.463961302159225	0.423383564418821	CHGA/SLC30A8/MTNR1B/ADCY8/EPHA5/NEUROD1	6
BP	GO:0043062	extracellular structure organization	10/380	322/18870	0.117232576500758	0.464299222281218	0.423691930278371	MMP10/MMP12/MMP1/CTSV/APLP1/COL24A1/LAMA1/ANGPTL7/ADAMTS20/PRSS1	10
BP	GO:0044403	biological process involved in symbiotic interaction	10/380	322/18870	0.117232576500758	0.464299222281218	0.423691930278371	HMGA2/HAVCR1/SLC10A1/AVPR1B/MUC2/CLEC4M/SERPINB3/HS3ST5/BPIFA1/DEFA5	10
BP	GO:0042475	odontogenesis of dentin-containing tooth	4/380	93/18870	0.118266564249035	0.467339385078674	0.426466202519634	DLX2/RSPO2/FGF4/LHX8	4
BP	GO:0043279	response to alkaloid	4/380	93/18870	0.118266564249035	0.467339385078674	0.426466202519634	CRHBP/PPP1R1B/ADCY8/TACR3	4
BP	GO:0045229	external encapsulating structure organization	10/380	323/18870	0.118951245429721	0.469516220711914	0.428452653599208	MMP10/MMP12/MMP1/CTSV/APLP1/COL24A1/LAMA1/ANGPTL7/ADAMTS20/PRSS1	10
BP	GO:0008347	glial cell migration	3/380	60/18870	0.120254150985851	0.474125635740845	0.432658932346493	LRP8/CDK5R2/FOXG1	3
BP	GO:0097553	calcium ion transmembrane import into cytosol	7/380	205/18870	0.121199662799543	0.476472503653431	0.434800544798709	HTR2B/HTR2C/MCOLN3/TRPA1/P2RX2/CALCR/SCN1A	7
BP	GO:0008209	androgen metabolic process	2/380	30/18870	0.121799896203228	0.476472503653431	0.434800544798709	CYP3A4/CYP19A1	2
BP	GO:0010039	response to iron ion	2/380	30/18870	0.121799896203228	0.476472503653431	0.434800544798709	HAMP/CYP1A1	2
BP	GO:0030262	apoptotic nuclear changes	2/380	30/18870	0.121799896203228	0.476472503653431	0.434800544798709	ERN2/CIDEA	2
BP	GO:0045987	positive regulation of smooth muscle contraction	2/380	30/18870	0.121799896203228	0.476472503653431	0.434800544798709	NMU/TACR3	2
BP	GO:0060147	regulation of post-transcriptional gene silencing	2/380	30/18870	0.121799896203228	0.476472503653431	0.434800544798709	LIN28A/LIN28B	2
BP	GO:0060441	epithelial tube branching involved in lung morphogenesis	2/380	30/18870	0.121799896203228	0.476472503653431	0.434800544798709	LAMA1/RSPO2	2
BP	GO:1902074	response to salt	11/380	366/18870	0.122554037382424	0.478888771909719	0.437005487888097	ACER1/CRHBP/NPTX1/NLGN1/P2RX2/CYP1A1/PPP1R1B/ADCY8/SYT9/TACR3/ADIPOQ	11
BP	GO:0061448	connective tissue development	9/380	285/18870	0.123245691254945	0.480220527525605	0.438220769069878	HMGA2/WNT7B/SIX2/DLX2/FOXD1/RSPO2/BMP10/FGF4/SERPINB7	9
BP	GO:0006633	fatty acid biosynthetic process	6/380	168/18870	0.124347748364596	0.480220527525605	0.438220769069878	ELOVL4/CYP1A2/ELOVL3/ALOXE3/CYP3A4/CYP1A1	6
BP	GO:0045599	negative regulation of fat cell differentiation	3/380	61/18870	0.124694727807552	0.480220527525605	0.438220769069878	SLC7A10/C1QL4/ADIPOQ	3
BP	GO:0090497	mesenchymal cell migration	3/380	61/18870	0.124694727807552	0.480220527525605	0.438220769069878	HTR2B/SEMA3E/PITX2	3
BP	GO:0051216	cartilage development	7/380	207/18870	0.125700662459375	0.480220527525605	0.438220769069878	HMGA2/WNT7B/SIX2/DLX2/RSPO2/BMP10/FGF4	7
BP	GO:0010721	negative regulation of cell development	9/380	287/18870	0.127054139062022	0.480220527525605	0.438220769069878	CLDN18/TNFAIP6/LIN28A/SEMA3E/DLL3/FOXJ1/DLX2/VAX1/ADIPOQ	9
BP	GO:0019886	antigen processing and presentation of exogenous peptide antigen via MHC class II	2/380	31/18870	0.128544435655813	0.480220527525605	0.438220769069878	CTSV/CTSE	2
BP	GO:0031646	positive regulation of nervous system process	2/380	31/18870	0.128544435655813	0.480220527525605	0.438220769069878	ZNF488/MTNR1B	2
BP	GO:0034755	iron ion transmembrane transport	2/380	31/18870	0.128544435655813	0.480220527525605	0.438220769069878	TTYH1/HAMP	2
BP	GO:0042744	hydrogen peroxide catabolic process	2/380	31/18870	0.128544435655813	0.480220527525605	0.438220769069878	HP/DUOX2	2
BP	GO:0060966	regulation of gene silencing by regulatory ncRNA	2/380	31/18870	0.128544435655813	0.480220527525605	0.438220769069878	LIN28A/LIN28B	2
BP	GO:0051653	spindle localization	3/380	62/18870	0.129193810405617	0.480220527525605	0.438220769069878	ANKFN1/FMN2/NLRP5	3
BP	GO:0006643	membrane lipid metabolic process	7/380	209/18870	0.130285480147644	0.480220527525605	0.438220769069878	ELOVL4/B3GALT2/UGT8/ACER1/ELOVL3/ALOXE3/ALDH3B2	7
BP	GO:0006382	adenosine to inosine editing	1/380	7/18870	0.132748336192601	0.480220527525605	0.438220769069878	ADAD1	1
BP	GO:0006549	isoleucine metabolic process	1/380	7/18870	0.132748336192601	0.480220527525605	0.438220769069878	SDS	1
BP	GO:0006880	intracellular sequestering of iron ion	1/380	7/18870	0.132748336192601	0.480220527525605	0.438220769069878	FTHL17	1
BP	GO:0009624	response to nematode	1/380	7/18870	0.132748336192601	0.480220527525605	0.438220769069878	CYP1A1	1
BP	GO:0010760	negative regulation of macrophage chemotaxis	1/380	7/18870	0.132748336192601	0.480220527525605	0.438220769069878	CYP19A1	1
BP	GO:0014832	urinary bladder smooth muscle contraction	1/380	7/18870	0.132748336192601	0.480220527525605	0.438220769069878	P2RX2	1
BP	GO:0016198	axon choice point recognition	1/380	7/18870	0.132748336192601	0.480220527525605	0.438220769069878	FOXG1	1
BP	GO:0021521	ventral spinal cord interneuron specification	1/380	7/18870	0.132748336192601	0.480220527525605	0.438220769069878	LHX3	1
BP	GO:0021626	central nervous system maturation	1/380	7/18870	0.132748336192601	0.480220527525605	0.438220769069878	CDK5R2	1
BP	GO:0021684	cerebellar granular layer formation	1/380	7/18870	0.132748336192601	0.480220527525605	0.438220769069878	GRID2	1
BP	GO:0021707	cerebellar granule cell differentiation	1/380	7/18870	0.132748336192601	0.480220527525605	0.438220769069878	GRID2	1
BP	GO:0021798	forebrain dorsal/ventral pattern formation	1/380	7/18870	0.132748336192601	0.480220527525605	0.438220769069878	SIX3	1
BP	GO:0021855	hypothalamus cell migration	1/380	7/18870	0.132748336192601	0.480220527525605	0.438220769069878	SEMA3E	1
BP	GO:0023041	neuronal signal transduction	1/380	7/18870	0.132748336192601	0.480220527525605	0.438220769069878	NLGN1	1
BP	GO:0030046	parallel actin filament bundle assembly	1/380	7/18870	0.132748336192601	0.480220527525605	0.438220769069878	FMN2	1
BP	GO:0032696	negative regulation of interleukin-13 production	1/380	7/18870	0.132748336192601	0.480220527525605	0.438220769069878	SCGB1A1	1
BP	GO:0034285	response to disaccharide	1/380	7/18870	0.132748336192601	0.480220527525605	0.438220769069878	ADIPOQ	1
BP	GO:0035425	autocrine signaling	1/380	7/18870	0.132748336192601	0.480220527525605	0.438220769069878	SERPINB3	1
BP	GO:0035790	platelet-derived growth factor receptor-alpha signaling pathway	1/380	7/18870	0.132748336192601	0.480220527525605	0.438220769069878	ADIPOQ	1
BP	GO:0036017	response to erythropoietin	1/380	7/18870	0.132748336192601	0.480220527525605	0.438220769069878	MT1X	1
BP	GO:0036018	cellular response to erythropoietin	1/380	7/18870	0.132748336192601	0.480220527525605	0.438220769069878	MT1X	1
BP	GO:0038001	paracrine signaling	1/380	7/18870	0.132748336192601	0.480220527525605	0.438220769069878	SERPINB3	1
BP	GO:0038026	reelin-mediated signaling pathway	1/380	7/18870	0.132748336192601	0.480220527525605	0.438220769069878	LRP8	1
BP	GO:0042723	thiamine-containing compound metabolic process	1/380	7/18870	0.132748336192601	0.480220527525605	0.438220769069878	TKTL1	1
BP	GO:0045924	regulation of female receptivity	1/380	7/18870	0.132748336192601	0.480220527525605	0.438220769069878	PPP1R1B	1
BP	GO:0048003	antigen processing and presentation of lipid antigen via MHC class Ib	1/380	7/18870	0.132748336192601	0.480220527525605	0.438220769069878	CD1A	1
BP	GO:0048007	antigen processing and presentation	exogenous lipid antigen via MHC class Ib	1/380	7/18870	0.132748336192601	0.480220527525605	0.438220769069878	CD1A	1
BP	GO:0048752	semicircular canal morphogenesis	1/380	7/18870	0.132748336192601	0.480220527525605	0.438220769069878	EYA1	1
BP	GO:0050942	positive regulation of pigment cell differentiation	1/380	7/18870	0.132748336192601	0.480220527525605	0.438220769069878	ADAMTS20	1
BP	GO:0051305	chromosome movement towards spindle pole	1/380	7/18870	0.132748336192601	0.480220527525605	0.438220769069878	FMN2	1
BP	GO:0051458	corticotropin secretion	1/380	7/18870	0.132748336192601	0.480220527525605	0.438220769069878	CRHBP	1
BP	GO:0051971	positive regulation of transmission of nerve impulse	1/380	7/18870	0.132748336192601	0.480220527525605	0.438220769069878	MTNR1B	1
BP	GO:0052697	xenobiotic glucuronidation	1/380	7/18870	0.132748336192601	0.480220527525605	0.438220769069878	UGT1A8	1
BP	GO:0060180	female mating behavior	1/380	7/18870	0.132748336192601	0.480220527525605	0.438220769069878	PPP1R1B	1
BP	GO:0060462	lung lobe development	1/380	7/18870	0.132748336192601	0.480220527525605	0.438220769069878	GRHL2	1
BP	GO:0060463	lung lobe morphogenesis	1/380	7/18870	0.132748336192601	0.480220527525605	0.438220769069878	GRHL2	1
BP	GO:0060467	negative regulation of fertilization	1/380	7/18870	0.132748336192601	0.480220527525605	0.438220769069878	NLRP5	1
BP	GO:0060468	prevention of polyspermy	1/380	7/18870	0.132748336192601	0.480220527525605	0.438220769069878	NLRP5	1
BP	GO:0060573	cell fate specification involved in pattern specification	1/380	7/18870	0.132748336192601	0.480220527525605	0.438220769069878	LHX3	1
BP	GO:0060592	mammary gland formation	1/380	7/18870	0.132748336192601	0.480220527525605	0.438220769069878	NRG3	1
BP	GO:0060710	chorio-allantoic fusion	1/380	7/18870	0.132748336192601	0.480220527525605	0.438220769069878	WNT7B	1
BP	GO:0061470	T follicular helper cell differentiation	1/380	7/18870	0.132748336192601	0.480220527525605	0.438220769069878	IL21	1
BP	GO:0070474	positive regulation of uterine smooth muscle contraction	1/380	7/18870	0.132748336192601	0.480220527525605	0.438220769069878	TACR3	1
BP	GO:0071321	cellular response to cGMP	1/380	7/18870	0.132748336192601	0.480220527525605	0.438220769069878	HCN4	1
BP	GO:0072126	positive regulation of glomerular mesangial cell proliferation	1/380	7/18870	0.132748336192601	0.480220527525605	0.438220769069878	SERPINB7	1
BP	GO:0072161	mesenchymal cell differentiation involved in kidney development	1/380	7/18870	0.132748336192601	0.480220527525605	0.438220769069878	SIX2	1
BP	GO:0072318	clathrin coat disassembly	1/380	7/18870	0.132748336192601	0.480220527525605	0.438220769069878	SH3GL3	1
BP	GO:0090237	regulation of arachidonic acid secretion	1/380	7/18870	0.132748336192601	0.480220527525605	0.438220769069878	AVPR1B	1
BP	GO:0097240	chromosome attachment to the nuclear envelope	1/380	7/18870	0.132748336192601	0.480220527525605	0.438220769069878	TERB2	1
BP	GO:0120186	negative regulation of protein localization to chromatin	1/380	7/18870	0.132748336192601	0.480220527525605	0.438220769069878	LNCPRESS1	1
BP	GO:0120252	hydrocarbon metabolic process	1/380	7/18870	0.132748336192601	0.480220527525605	0.438220769069878	CYP1A1	1
BP	GO:1900003	regulation of serine-type endopeptidase activity	1/380	7/18870	0.132748336192601	0.480220527525605	0.438220769069878	ANXA8L1	1
BP	GO:1902603	carnitine transmembrane transport	1/380	7/18870	0.132748336192601	0.480220527525605	0.438220769069878	SLC6A14	1
BP	GO:1903896	positive regulation of IRE1-mediated unfolded protein response	1/380	7/18870	0.132748336192601	0.480220527525605	0.438220769069878	AGR2	1
BP	GO:1905198	manchette assembly	1/380	7/18870	0.132748336192601	0.480220527525605	0.438220769069878	SPAG17	1
BP	GO:2000698	positive regulation of epithelial cell differentiation involved in kidney development	1/380	7/18870	0.132748336192601	0.480220527525605	0.438220769069878	PROM1	1
BP	GO:2001012	mesenchymal cell differentiation involved in renal system development	1/380	7/18870	0.132748336192601	0.480220527525605	0.438220769069878	SIX2	1
BP	GO:2001016	positive regulation of skeletal muscle cell differentiation	1/380	7/18870	0.132748336192601	0.480220527525605	0.438220769069878	CYP26B1	1
BP	GO:2001033	negative regulation of double-strand break repair via nonhomologous end joining	1/380	7/18870	0.132748336192601	0.480220527525605	0.438220769069878	HMGA2	1
BP	GO:0046173	polyol biosynthetic process	3/380	63/18870	0.133749673748012	0.482847330433924	0.440617833594815	ACER1/CYP3A4/AVPR1B	3
BP	GO:0051965	positive regulation of synapse assembly	3/380	63/18870	0.133749673748012	0.482847330433924	0.440617833594815	SLITRK1/NLGN1/GRID2	3
BP	GO:0048565	digestive tract development	5/380	134/18870	0.13418101111575	0.483906647487325	0.441584503504205	CLDN18/SIX2/CYP1A1/AGR2/CCKBR	5
BP	GO:0051701	biological process involved in interaction with host	7/380	211/18870	0.134952989419049	0.485216758661624	0.442780033252437	HAVCR1/SLC10A1/AVPR1B/CLEC4M/SERPINB3/HS3ST5/BPIFA1	7
BP	GO:0002313	mature B cell differentiation involved in immune response	2/380	32/18870	0.135373954610923	0.485216758661624	0.442780033252437	CDH17/IL21	2
BP	GO:0006921	cellular component disassembly involved in execution phase of apoptosis	2/380	32/18870	0.135373954610923	0.485216758661624	0.442780033252437	ERN2/CIDEA	2
BP	GO:0048384	retinoic acid receptor signaling pathway	2/380	32/18870	0.135373954610923	0.485216758661624	0.442780033252437	CYP26B1/PRAME	2
BP	GO:0060795	cell fate commitment involved in formation of primary germ layer	2/380	32/18870	0.135373954610923	0.485216758661624	0.442780033252437	EYA1/SIX2	2
BP	GO:2000463	positive regulation of excitatory postsynaptic potential	2/380	32/18870	0.135373954610923	0.485216758661624	0.442780033252437	NLGN1/IGSF11	2
BP	GO:0071333	cellular response to glucose stimulus	5/380	136/18870	0.140249226289182	0.50217809698851	0.458257944545319	NPTX1/LIN28A/ADCY8/EPHA5/NEUROD1	5
BP	GO:1903046	meiotic cell cycle process	7/380	214/18870	0.142106678548968	0.50335505957516	0.45933197079019	TEX15/BRDT/CYP26B1/RPL10L/TERB2/PSMA8/FMN2	7
BP	GO:0003382	epithelial cell morphogenesis	2/380	33/18870	0.142282320058188	0.50335505957516	0.45933197079019	RAB25/GRHL2	2
BP	GO:0045671	negative regulation of osteoclast differentiation	2/380	33/18870	0.142282320058188	0.50335505957516	0.45933197079019	CLDN18/TNFAIP6	2
BP	GO:0050891	multicellular organismal-level water homeostasis	2/380	33/18870	0.142282320058188	0.50335505957516	0.45933197079019	AQP6/BPIFA1	2
BP	GO:0061436	establishment of skin barrier	2/380	33/18870	0.142282320058188	0.50335505957516	0.45933197079019	CYP26B1/ALOXE3	2
BP	GO:0009994	oocyte differentiation	3/380	65/18870	0.143024829215148	0.50335505957516	0.45933197079019	TDRD5/TDRD1/SOHLH2	3
BP	GO:0045143	homologous chromosome segregation	3/380	65/18870	0.143024829215148	0.50335505957516	0.45933197079019	TEX15/TERB2/FMN2	3
BP	GO:0045453	bone resorption	3/380	65/18870	0.143024829215148	0.50335505957516	0.45933197079019	CLDN18/HAMP/IL20RA	3
BP	GO:0000041	transition metal ion transport	4/380	100/18870	0.143046343890442	0.50335505957516	0.45933197079019	SLC30A8/TTYH1/HAMP/FTHL17	4
BP	GO:0060349	bone morphogenesis	4/380	100/18870	0.143046343890442	0.50335505957516	0.45933197079019	FREM1/CYP26B1/DLX5/FGF4	4
BP	GO:0071331	cellular response to hexose stimulus	5/380	138/18870	0.146435486621208	0.50335505957516	0.45933197079019	NPTX1/LIN28A/ADCY8/EPHA5/NEUROD1	5
BP	GO:0008585	female gonad development	4/380	101/18870	0.146742635636134	0.50335505957516	0.45933197079019	TNFAIP6/CYP19A1/LHX8/ZFP42	4
BP	GO:0006688	glycosphingolipid biosynthetic process	2/380	34/18870	0.149263610349743	0.50335505957516	0.45933197079019	B3GALT2/UGT8	2
BP	GO:0030212	hyaluronan metabolic process	2/380	34/18870	0.149263610349743	0.50335505957516	0.45933197079019	ITIH5/TNFAIP6	2
BP	GO:0045939	negative regulation of steroid metabolic process	2/380	34/18870	0.149263610349743	0.50335505957516	0.45933197079019	UGT1A8/NR0B1	2
BP	GO:0008277	regulation of G protein-coupled receptor signaling pathway	5/380	139/18870	0.14957186690489	0.50335505957516	0.45933197079019	CHGA/HTR2B/APLP1/CALCR/KCTD8	5
BP	GO:0035270	endocrine system development	5/380	139/18870	0.14957186690489	0.50335505957516	0.45933197079019	SIX3/LHX3/PITX2/NR0B1/NEUROD1	5
BP	GO:0002634	regulation of germinal center formation	1/380	8/18870	0.150219344634885	0.50335505957516	0.45933197079019	FOXJ1	1
BP	GO:0006558	L-phenylalanine metabolic process	1/380	8/18870	0.150219344634885	0.50335505957516	0.45933197079019	HPD	1
BP	GO:0006559	L-phenylalanine catabolic process	1/380	8/18870	0.150219344634885	0.50335505957516	0.45933197079019	HPD	1
BP	GO:0009757	hexose mediated signaling	1/380	8/18870	0.150219344634885	0.50335505957516	0.45933197079019	ADCY8	1
BP	GO:0010182	sugar mediated signaling pathway	1/380	8/18870	0.150219344634885	0.50335505957516	0.45933197079019	ADCY8	1
BP	GO:0010255	glucose mediated signaling pathway	1/380	8/18870	0.150219344634885	0.50335505957516	0.45933197079019	ADCY8	1
BP	GO:0010519	negative regulation of phospholipase activity	1/380	8/18870	0.150219344634885	0.50335505957516	0.45933197079019	ANXA8L1	1
BP	GO:0014827	intestine smooth muscle contraction	1/380	8/18870	0.150219344634885	0.50335505957516	0.45933197079019	HTR2B	1
BP	GO:0015014	heparan sulfate proteoglycan biosynthetic process	polysaccharide chain biosynthetic process	1/380	8/18870	0.150219344634885	0.50335505957516	0.45933197079019	NDST4	1
BP	GO:0015825	L-serine transport	1/380	8/18870	0.150219344634885	0.50335505957516	0.45933197079019	SLC7A10	1
BP	GO:0015879	carnitine transport	1/380	8/18870	0.150219344634885	0.50335505957516	0.45933197079019	SLC6A14	1
BP	GO:0016115	terpenoid catabolic process	1/380	8/18870	0.150219344634885	0.50335505957516	0.45933197079019	CYP26B1	1
BP	GO:0021826	substrate-independent telencephalic tangential migration	1/380	8/18870	0.150219344634885	0.50335505957516	0.45933197079019	NRG3	1
BP	GO:0021830	interneuron migration from the subpallium to the cortex	1/380	8/18870	0.150219344634885	0.50335505957516	0.45933197079019	NRG3	1
BP	GO:0021843	substrate-independent telencephalic tangential interneuron migration	1/380	8/18870	0.150219344634885	0.50335505957516	0.45933197079019	NRG3	1
BP	GO:0021910	smoothened signaling pathway involved in ventral spinal cord patterning	1/380	8/18870	0.150219344634885	0.50335505957516	0.45933197079019	RFX4	1
BP	GO:0030070	insulin processing	1/380	8/18870	0.150219344634885	0.50335505957516	0.45933197079019	SLC30A8	1
BP	GO:0030853	negative regulation of granulocyte differentiation	1/380	8/18870	0.150219344634885	0.50335505957516	0.45933197079019	ADIPOQ	1
BP	GO:0032364	intracellular oxygen homeostasis	1/380	8/18870	0.150219344634885	0.50335505957516	0.45933197079019	WNT7B	1
BP	GO:0032713	negative regulation of interleukin-4 production	1/380	8/18870	0.150219344634885	0.50335505957516	0.45933197079019	SCGB1A1	1
BP	GO:0032714	negative regulation of interleukin-5 production	1/380	8/18870	0.150219344634885	0.50335505957516	0.45933197079019	SCGB1A1	1
BP	GO:0032914	positive regulation of transforming growth factor beta1 production	1/380	8/18870	0.150219344634885	0.50335505957516	0.45933197079019	SERPINB7	1
BP	GO:0033206	meiotic cytokinesis	1/380	8/18870	0.150219344634885	0.50335505957516	0.45933197079019	FMN2	1
BP	GO:0034756	regulation of iron ion transport	1/380	8/18870	0.150219344634885	0.50335505957516	0.45933197079019	HAMP	1
BP	GO:0035634	response to stilbenoid	1/380	8/18870	0.150219344634885	0.50335505957516	0.45933197079019	CIDEA	1
BP	GO:0042473	outer ear morphogenesis	1/380	8/18870	0.150219344634885	0.50335505957516	0.45933197079019	EYA1	1
BP	GO:0045650	negative regulation of macrophage differentiation	1/380	8/18870	0.150219344634885	0.50335505957516	0.45933197079019	ADIPOQ	1
BP	GO:0045906	negative regulation of vasoconstriction	1/380	8/18870	0.150219344634885	0.50335505957516	0.45933197079019	MTNR1B	1
BP	GO:0050932	regulation of pigment cell differentiation	1/380	8/18870	0.150219344634885	0.50335505957516	0.45933197079019	ADAMTS20	1
BP	GO:0051454	intracellular pH elevation	1/380	8/18870	0.150219344634885	0.50335505957516	0.45933197079019	OCA2	1
BP	GO:0051967	negative regulation of synaptic transmission	glutamatergic	1/380	8/18870	0.150219344634885	0.50335505957516	0.45933197079019	GRIK2	1
BP	GO:0060363	cranial suture morphogenesis	1/380	8/18870	0.150219344634885	0.50335505957516	0.45933197079019	FGF4	1
BP	GO:0060600	dichotomous subdivision of an epithelial terminal unit	1/380	8/18870	0.150219344634885	0.50335505957516	0.45933197079019	FOXD1	1
BP	GO:0060729	intestinal epithelial structure maintenance	1/380	8/18870	0.150219344634885	0.50335505957516	0.45933197079019	NEUROD1	1
BP	GO:0061004	pattern specification involved in kidney development	1/380	8/18870	0.150219344634885	0.50335505957516	0.45933197079019	FOXD1	1
BP	GO:0072048	renal system pattern specification	1/380	8/18870	0.150219344634885	0.50335505957516	0.45933197079019	FOXD1	1
BP	GO:0072319	vesicle uncoating	1/380	8/18870	0.150219344634885	0.50335505957516	0.45933197079019	SH3GL3	1
BP	GO:0097017	renal protein absorption	1/380	8/18870	0.150219344634885	0.50335505957516	0.45933197079019	ADIPOQ	1
BP	GO:0097210	response to gonadotropin-releasing hormone	1/380	8/18870	0.150219344634885	0.50335505957516	0.45933197079019	CRHBP	1
BP	GO:0097577	sequestering of iron ion	1/380	8/18870	0.150219344634885	0.50335505957516	0.45933197079019	FTHL17	1
BP	GO:0097646	calcitonin family receptor signaling pathway	1/380	8/18870	0.150219344634885	0.50335505957516	0.45933197079019	CALCR	1
BP	GO:0098528	skeletal muscle fiber differentiation	1/380	8/18870	0.150219344634885	0.50335505957516	0.45933197079019	CYP26B1	1
BP	GO:0098909	regulation of cardiac muscle cell action potential involved in regulation of contraction	1/380	8/18870	0.150219344634885	0.50335505957516	0.45933197079019	HCN4	1
BP	GO:1902221	erythrose 4-phosphate/phosphoenolpyruvate family amino acid metabolic process	1/380	8/18870	0.150219344634885	0.50335505957516	0.45933197079019	HPD	1
BP	GO:1902222	erythrose 4-phosphate/phosphoenolpyruvate family amino acid catabolic process	1/380	8/18870	0.150219344634885	0.50335505957516	0.45933197079019	HPD	1
BP	GO:1902571	regulation of serine-type peptidase activity	1/380	8/18870	0.150219344634885	0.50335505957516	0.45933197079019	ANXA8L1	1
BP	GO:1902732	positive regulation of chondrocyte proliferation	1/380	8/18870	0.150219344634885	0.50335505957516	0.45933197079019	SIX2	1
BP	GO:1902915	negative regulation of protein polyubiquitination	1/380	8/18870	0.150219344634885	0.50335505957516	0.45933197079019	TTC36	1
BP	GO:1903423	positive regulation of synaptic vesicle recycling	1/380	8/18870	0.150219344634885	0.50335505957516	0.45933197079019	NLGN1	1
BP	GO:1905598	negative regulation of low-density lipoprotein receptor activity	1/380	8/18870	0.150219344634885	0.50335505957516	0.45933197079019	ADIPOQ	1
BP	GO:0021510	spinal cord development	4/380	102/18870	0.150475764461198	0.50335505957516	0.45933197079019	LRP8/RFX4/LHX3/OLIG3	4
BP	GO:0031123	RNA 3'-end processing	4/380	102/18870	0.150475764461198	0.50335505957516	0.45933197079019	APLP1/SAGE1/LIN28A/LIN28B	4
BP	GO:0009101	glycoprotein biosynthetic process	9/380	299/18870	0.151190740289296	0.505265054928705	0.461074919258185	B3GALT2/GALNT5/GCNT3/B3GALT5/HS6ST2/A4GNT/HS3ST6/NDST4/HS3ST5	9
BP	GO:0009620	response to fungus	3/380	67/18870	0.152506365017553	0.508692808789539	0.464202884113866	CHGA/HAMP/DEFA5	3
BP	GO:0071300	cellular response to retinoic acid	3/380	67/18870	0.152506365017553	0.508692808789539	0.464202884113866	WNT7B/CYP26B1/BRINP3	3
BP	GO:0071326	cellular response to monosaccharide stimulus	5/380	140/18870	0.152736525259621	0.508976701933533	0.464461948157912	NPTX1/LIN28A/ADCY8/EPHA5/NEUROD1	5
BP	GO:0009952	anterior/posterior pattern specification	7/380	219/18870	0.154425212155232	0.514115815420026	0.469151598298427	TDRD5/HOXB9/SIX2/DLL3/TDRD1/WIF1/NEUROD1	7
BP	GO:0000038	very long-chain fatty acid metabolic process	2/380	35/18870	0.156312109212095	0.516964364962527	0.471751015648785	ELOVL4/ELOVL3	2
BP	GO:0002495	antigen processing and presentation of peptide antigen via MHC class II	2/380	35/18870	0.156312109212095	0.516964364962527	0.471751015648785	CTSV/CTSE	2
BP	GO:0021772	olfactory bulb development	2/380	35/18870	0.156312109212095	0.516964364962527	0.471751015648785	DLX5/DLX2	2
BP	GO:0034389	lipid droplet organization	2/380	35/18870	0.156312109212095	0.516964364962527	0.471751015648785	SMIM22/CIDEA	2
BP	GO:1901099	negative regulation of signal transduction in absence of ligand	2/380	35/18870	0.156312109212095	0.516964364962527	0.471751015648785	EYA1/EYA4	2
BP	GO:1903725	regulation of phospholipid metabolic process	2/380	35/18870	0.156312109212095	0.516964364962527	0.471751015648785	HTR2B/HTR2C	2
BP	GO:2001240	negative regulation of extrinsic apoptotic signaling pathway in absence of ligand	2/380	35/18870	0.156312109212095	0.516964364962527	0.471751015648785	EYA1/EYA4	2
BP	GO:0046513	ceramide biosynthetic process	3/380	68/18870	0.157320211444069	0.519808495251637	0.474346400250627	B3GALT2/UGT8/ALOXE3	3
BP	GO:0021549	cerebellum development	4/380	104/18870	0.158049453792562	0.521726748220225	0.476096884128309	SSTR3/CDK5R2/GRID2/NEUROD1	4
BP	GO:0048762	mesenchymal cell differentiation	8/380	262/18870	0.160304307428831	0.525688104903318	0.479711783268856	HMGA2/HTR2B/TMEM100/SIX2/SEMA3E/PITX2/SERPINB3/ALX1	8
BP	GO:0046545	development of primary female sexual characteristics	4/380	105/18870	0.161888458243157	0.525688104903318	0.479711783268856	TNFAIP6/CYP19A1/LHX8/ZFP42	4
BP	GO:0019226	transmission of nerve impulse	3/380	69/18870	0.162180484358122	0.525688104903318	0.479711783268856	MTNR1B/GRIK2/SCN1A	3
BP	GO:0035019	somatic stem cell population maintenance	3/380	69/18870	0.162180484358122	0.525688104903318	0.479711783268856	SALL4/SIX2/FGF4	3
BP	GO:0043627	response to estrogen	3/380	69/18870	0.162180484358122	0.525688104903318	0.479711783268856	CRHBP/KRT19/SLC10A1	3
BP	GO:0014074	response to purine-containing compound	5/380	143/18870	0.162395897996994	0.525688104903318	0.479711783268856	CRHBP/DUOX2/P2RX2/HCN4/ADIPOQ	5
BP	GO:0035137	hindlimb morphogenesis	2/380	36/18870	0.163422299912426	0.525688104903318	0.479711783268856	RSPO2/FGF4	2
BP	GO:0050931	pigment cell differentiation	2/380	36/18870	0.163422299912426	0.525688104903318	0.479711783268856	OCA2/ADAMTS20	2
BP	GO:0001906	cell killing	7/380	223/18870	0.16462367188892	0.525688104903318	0.479711783268856	CHGA/CD1A/HAMP/C9/IL21/SERPINB4/DEFA5	7
BP	GO:0051592	response to calcium ion	5/380	144/18870	0.165669369791043	0.525688104903318	0.479711783268856	ACER1/CRHBP/NLGN1/ADCY8/SYT9	5
BP	GO:0007631	feeding behavior	4/380	106/18870	0.16576118884216	0.525688104903318	0.479711783268856	NMU/HTR2C/DMBX1/TACR3	4
BP	GO:0032963	collagen metabolic process	4/380	106/18870	0.16576118884216	0.525688104903318	0.479711783268856	MMP10/MMP12/MMP1/SERPINB7	4
BP	GO:0019731	antibacterial humoral response	3/380	70/18870	0.167085472028377	0.525688104903318	0.479711783268856	DMBT1/BPIFA1/DEFA5	3
BP	GO:0050922	negative regulation of chemotaxis	3/380	70/18870	0.167085472028377	0.525688104903318	0.479711783268856	TNFAIP6/SEMA3E/CYP19A1	3
BP	GO:0002138	retinoic acid biosynthetic process	1/380	9/18870	0.167339302700771	0.525688104903318	0.479711783268856	CYP1A1	1
BP	GO:0002315	marginal zone B cell differentiation	1/380	9/18870	0.167339302700771	0.525688104903318	0.479711783268856	CDH17	1
BP	GO:0003097	renal water transport	1/380	9/18870	0.167339302700771	0.525688104903318	0.479711783268856	AQP6	1
BP	GO:0003266	regulation of secondary heart field cardioblast proliferation	1/380	9/18870	0.167339302700771	0.525688104903318	0.479711783268856	EYA1	1
BP	GO:0006857	oligopeptide transport	1/380	9/18870	0.167339302700771	0.525688104903318	0.479711783268856	CDH17	1
BP	GO:0010890	positive regulation of sequestering of triglyceride	1/380	9/18870	0.167339302700771	0.525688104903318	0.479711783268856	CIDEA	1
BP	GO:0014848	urinary tract smooth muscle contraction	1/380	9/18870	0.167339302700771	0.525688104903318	0.479711783268856	P2RX2	1
BP	GO:0016185	synaptic vesicle budding from presynaptic endocytic zone membrane	1/380	9/18870	0.167339302700771	0.525688104903318	0.479711783268856	SNAP91	1
BP	GO:0019062	virion attachment to host cell	1/380	9/18870	0.167339302700771	0.525688104903318	0.479711783268856	CLEC4M	1
BP	GO:0019227	neuronal action potential propagation	1/380	9/18870	0.167339302700771	0.525688104903318	0.479711783268856	SCN1A	1
BP	GO:0021683	cerebellar granular layer morphogenesis	1/380	9/18870	0.167339302700771	0.525688104903318	0.479711783268856	GRID2	1
BP	GO:0035672	oligopeptide transmembrane transport	1/380	9/18870	0.167339302700771	0.525688104903318	0.479711783268856	CDH17	1
BP	GO:0048087	positive regulation of developmental pigmentation	1/380	9/18870	0.167339302700771	0.525688104903318	0.479711783268856	ADAMTS20	1
BP	GO:0048874	host-mediated regulation of intestinal microbiota composition	1/380	9/18870	0.167339302700771	0.525688104903318	0.479711783268856	MUC2	1
BP	GO:0051121	hepoxilin metabolic process	1/380	9/18870	0.167339302700771	0.525688104903318	0.479711783268856	ALOXE3	1
BP	GO:0051122	hepoxilin biosynthetic process	1/380	9/18870	0.167339302700771	0.525688104903318	0.479711783268856	ALOXE3	1
BP	GO:0051541	elastin metabolic process	1/380	9/18870	0.167339302700771	0.525688104903318	0.479711783268856	MMP12	1
BP	GO:0060297	regulation of sarcomere organization	1/380	9/18870	0.167339302700771	0.525688104903318	0.479711783268856	BMP10	1
BP	GO:0060385	axonogenesis involved in innervation	1/380	9/18870	0.167339302700771	0.525688104903318	0.479711783268856	NPTX1	1
BP	GO:0060452	positive regulation of cardiac muscle contraction	1/380	9/18870	0.167339302700771	0.525688104903318	0.479711783268856	CHGA	1
BP	GO:0060872	semicircular canal development	1/380	9/18870	0.167339302700771	0.525688104903318	0.479711783268856	EYA1	1
BP	GO:0062111	zinc ion import into organelle	1/380	9/18870	0.167339302700771	0.525688104903318	0.479711783268856	SLC30A8	1
BP	GO:0070268	cornification	1/380	9/18870	0.167339302700771	0.525688104903318	0.479711783268856	CYP26B1	1
BP	GO:0070305	response to cGMP	1/380	9/18870	0.167339302700771	0.525688104903318	0.479711783268856	HCN4	1
BP	GO:0070471	uterine smooth muscle contraction	1/380	9/18870	0.167339302700771	0.525688104903318	0.479711783268856	TACR3	1
BP	GO:0070472	regulation of uterine smooth muscle contraction	1/380	9/18870	0.167339302700771	0.525688104903318	0.479711783268856	TACR3	1
BP	GO:0071863	regulation of cell proliferation in bone marrow	1/380	9/18870	0.167339302700771	0.525688104903318	0.479711783268856	HMGA2	1
BP	GO:0086015	SA node cell action potential	1/380	9/18870	0.167339302700771	0.525688104903318	0.479711783268856	HCN4	1
BP	GO:0086018	SA node cell to atrial cardiac muscle cell signaling	1/380	9/18870	0.167339302700771	0.525688104903318	0.479711783268856	HCN4	1
BP	GO:0086023	adenylate cyclase-activating adrenergic receptor signaling pathway involved in heart process	1/380	9/18870	0.167339302700771	0.525688104903318	0.479711783268856	CHGA	1
BP	GO:0097105	presynaptic membrane assembly	1/380	9/18870	0.167339302700771	0.525688104903318	0.479711783268856	NLGN1	1
BP	GO:0097119	postsynaptic density protein 95 clustering	1/380	9/18870	0.167339302700771	0.525688104903318	0.479711783268856	NLGN1	1
BP	GO:0098870	action potential propagation	1/380	9/18870	0.167339302700771	0.525688104903318	0.479711783268856	SCN1A	1
BP	GO:0099612	protein localization to axon	1/380	9/18870	0.167339302700771	0.525688104903318	0.479711783268856	UGT8	1
BP	GO:0106015	negative regulation of inflammatory response to wounding	1/380	9/18870	0.167339302700771	0.525688104903318	0.479711783268856	REG3A	1
BP	GO:1902022	L-lysine transport	1/380	9/18870	0.167339302700771	0.525688104903318	0.479711783268856	SLC66A1L	1
BP	GO:1903401	L-lysine transmembrane transport	1/380	9/18870	0.167339302700771	0.525688104903318	0.479711783268856	SLC66A1L	1
BP	GO:1905719	protein localization to perinuclear region of cytoplasm	1/380	9/18870	0.167339302700771	0.525688104903318	0.479711783268856	SEPTIN14	1
BP	GO:2000480	negative regulation of cAMP-dependent protein kinase activity	1/380	9/18870	0.167339302700771	0.525688104903318	0.479711783268856	PKIA	1
BP	GO:2000674	regulation of type B pancreatic cell apoptotic process	1/380	9/18870	0.167339302700771	0.525688104903318	0.479711783268856	NEUROD1	1
BP	GO:0030534	adult behavior	5/380	145/18870	0.168968943053786	0.53033275597114	0.483950216335201	SLITRK1/CRHBP/PPP1R1B/SCN1A/DMBX1	5
BP	GO:0002526	acute inflammatory response	4/380	107/18870	0.169666853918113	0.531141356034334	0.484688096790642	HP/SAA1/SAA2/REG3A	4
BP	GO:0006672	ceramide metabolic process	4/380	107/18870	0.169666853918113	0.531141356034334	0.484688096790642	B3GALT2/UGT8/ACER1/ALOXE3	4
BP	GO:0002504	antigen processing and presentation of peptide or polysaccharide antigen via MHC class II	2/380	37/18870	0.170588859575576	0.531141356034334	0.484688096790642	CTSV/CTSE	2
BP	GO:0010863	positive regulation of phospholipase C activity	2/380	37/18870	0.170588859575576	0.531141356034334	0.484688096790642	HTR2B/AVPR1B	2
BP	GO:0021988	olfactory lobe development	2/380	37/18870	0.170588859575576	0.531141356034334	0.484688096790642	DLX5/DLX2	2
BP	GO:0035883	enteroendocrine cell differentiation	2/380	37/18870	0.170588859575576	0.531141356034334	0.484688096790642	NKX6-3/NEUROD1	2
BP	GO:0048261	negative regulation of receptor-mediated endocytosis	2/380	37/18870	0.170588859575576	0.531141356034334	0.484688096790642	SH3GL3/ADIPOQ	2
BP	GO:0070306	lens fiber cell differentiation	2/380	37/18870	0.170588859575576	0.531141356034334	0.484688096790642	WNT7B/SIX3	2
BP	GO:2000279	negative regulation of DNA biosynthetic process	2/380	37/18870	0.170588859575576	0.531141356034334	0.484688096790642	KCNK2/ADIPOQ	2
BP	GO:0030239	myofibril assembly	3/380	71/18870	0.17203347042437	0.533610090223204	0.48694091717808	KRT19/FHOD3/BMP10	3
BP	GO:0048002	antigen processing and presentation of peptide antigen	3/380	71/18870	0.17203347042437	0.533610090223204	0.48694091717808	CTSV/CTSE/CLEC4M	3
BP	GO:0048488	synaptic vesicle endocytosis	3/380	71/18870	0.17203347042437	0.533610090223204	0.48694091717808	NLGN1/SNAP91/SH3GL3	3
BP	GO:1902475	L-alpha-amino acid transmembrane transport	3/380	71/18870	0.17203347042437	0.533610090223204	0.48694091717808	SLC7A10/SLC66A1L/SLC6A5	3
BP	GO:0045598	regulation of fat cell differentiation	5/380	146/18870	0.172294167062665	0.533610090223204	0.48694091717808	SLC7A10/HTR2C/C1QL4/WIF1/ADIPOQ	5
BP	GO:0055123	digestive system development	5/380	146/18870	0.172294167062665	0.533610090223204	0.48694091717808	CLDN18/SIX2/CYP1A1/AGR2/CCKBR	5
BP	GO:0072330	monocarboxylic acid biosynthetic process	7/380	226/18870	0.172465141853046	0.533668591501181	0.486994301974349	ELOVL4/CYP1A2/ELOVL3/ALOXE3/SDS/CYP3A4/CYP1A1	7
BP	GO:0030858	positive regulation of epithelial cell differentiation	3/380	72/18870	0.177022784439701	0.54108911048377	0.493765827448705	TMEM100/PROM1/FOXJ1	3
BP	GO:0140238	presynaptic endocytosis	3/380	72/18870	0.177022784439701	0.54108911048377	0.493765827448705	NLGN1/SNAP91/SH3GL3	3
BP	GO:0006939	smooth muscle contraction	4/380	109/18870	0.177573799161241	0.54108911048377	0.493765827448705	HTR2B/NMU/P2RX2/TACR3	4
BP	GO:0002335	mature B cell differentiation	2/380	38/18870	0.177806653648017	0.54108911048377	0.493765827448705	CDH17/IL21	2
BP	GO:0010737	protein kinase A signaling	2/380	38/18870	0.177806653648017	0.54108911048377	0.493765827448705	CALCR/ADIPOQ	2
BP	GO:0048536	spleen development	2/380	38/18870	0.177806653648017	0.54108911048377	0.493765827448705	CDH17/PITX2	2
BP	GO:0060563	neuroepithelial cell differentiation	2/380	38/18870	0.177806653648017	0.54108911048377	0.493765827448705	LHX3/VAX1	2
BP	GO:0071392	cellular response to estradiol stimulus	2/380	38/18870	0.177806653648017	0.54108911048377	0.493765827448705	CRHBP/SSTR3	2
BP	GO:1900181	negative regulation of protein localization to nucleus	2/380	38/18870	0.177806653648017	0.54108911048377	0.493765827448705	CLDN18/PKIA	2
BP	GO:0044000	movement in host	6/380	188/18870	0.179622491729422	0.54108911048377	0.493765827448705	HAVCR1/SLC10A1/AVPR1B/CLEC4M/SERPINB3/HS3ST5	6
BP	GO:0001708	cell fate specification	4/380	110/18870	0.181573475954758	0.54108911048377	0.493765827448705	EYA1/SIX2/LHX3/OLIG3	4
BP	GO:0032732	positive regulation of interleukin-1 production	3/380	73/18870	0.182051729046499	0.54108911048377	0.493765827448705	NLRP2/SAA1/PANX3	3
BP	GO:0045109	intermediate filament organization	3/380	73/18870	0.182051729046499	0.54108911048377	0.493765827448705	KRT80/KRT19/KRT12	3
BP	GO:0045665	negative regulation of neuron differentiation	3/380	73/18870	0.182051729046499	0.54108911048377	0.493765827448705	SIX3/DLX2/FOXG1	3
BP	GO:0055002	striated muscle cell development	3/380	73/18870	0.182051729046499	0.54108911048377	0.493765827448705	KRT19/FHOD3/BMP10	3
BP	GO:0140962	multicellular organismal-level chemical homeostasis	3/380	73/18870	0.182051729046499	0.54108911048377	0.493765827448705	HAMP/AQP6/BPIFA1	3
BP	GO:1903351	cellular response to dopamine	3/380	73/18870	0.182051729046499	0.54108911048377	0.493765827448705	HTR2B/HTR2C/HTR3A	3
BP	GO:0050768	negative regulation of neurogenesis	5/380	149/18870	0.182419169800106	0.54108911048377	0.493765827448705	LIN28A/SEMA3E/DLL3/DLX2/VAX1	5
BP	GO:0002676	regulation of chronic inflammatory response	1/380	10/18870	0.184115245915538	0.54108911048377	0.493765827448705	CYP19A1	1
BP	GO:0002934	desmosome organization	1/380	10/18870	0.184115245915538	0.54108911048377	0.493765827448705	PKP3	1
BP	GO:0003253	cardiac neural crest cell migration involved in outflow tract morphogenesis	1/380	10/18870	0.184115245915538	0.54108911048377	0.493765827448705	PITX2	1
BP	GO:0006171	cAMP biosynthetic process	1/380	10/18870	0.184115245915538	0.54108911048377	0.493765827448705	ADCY8	1
BP	GO:0008300	isoprenoid catabolic process	1/380	10/18870	0.184115245915538	0.54108911048377	0.493765827448705	CYP26B1	1
BP	GO:0008343	adult feeding behavior	1/380	10/18870	0.184115245915538	0.54108911048377	0.493765827448705	DMBX1	1
BP	GO:0009756	carbohydrate mediated signaling	1/380	10/18870	0.184115245915538	0.54108911048377	0.493765827448705	ADCY8	1
BP	GO:0010496	intercellular transport	1/380	10/18870	0.184115245915538	0.54108911048377	0.493765827448705	GJA3	1
BP	GO:0015820	leucine transport	1/380	10/18870	0.184115245915538	0.54108911048377	0.493765827448705	SLC6A15	1
BP	GO:0016102	diterpenoid biosynthetic process	1/380	10/18870	0.184115245915538	0.54108911048377	0.493765827448705	CYP1A1	1
BP	GO:0032275	luteinizing hormone secretion	1/380	10/18870	0.184115245915538	0.54108911048377	0.493765827448705	FOXD1	1
BP	GO:0032329	serine transport	1/380	10/18870	0.184115245915538	0.54108911048377	0.493765827448705	SLC7A10	1
BP	GO:0033034	positive regulation of myeloid cell apoptotic process	1/380	10/18870	0.184115245915538	0.54108911048377	0.493765827448705	ADIPOQ	1
BP	GO:0033085	negative regulation of T cell differentiation in thymus	1/380	10/18870	0.184115245915538	0.54108911048377	0.493765827448705	FOXJ1	1
BP	GO:0035768	endothelial cell chemotaxis to fibroblast growth factor	1/380	10/18870	0.184115245915538	0.54108911048377	0.493765827448705	FGF4	1
BP	GO:0036109	alpha-linolenic acid metabolic process	1/380	10/18870	0.184115245915538	0.54108911048377	0.493765827448705	ELOVL3	1
BP	GO:0038130	ERBB4 signaling pathway	1/380	10/18870	0.184115245915538	0.54108911048377	0.493765827448705	NRG3	1
BP	GO:0042368	vitamin D biosynthetic process	1/380	10/18870	0.184115245915538	0.54108911048377	0.493765827448705	CYP3A4	1
BP	GO:0043587	tongue morphogenesis	1/380	10/18870	0.184115245915538	0.54108911048377	0.493765827448705	CYP26B1	1
BP	GO:0043653	mitochondrial fragmentation involved in apoptotic process	1/380	10/18870	0.184115245915538	0.54108911048377	0.493765827448705	NPTX1	1
BP	GO:0044650	adhesion of symbiont to host cell	1/380	10/18870	0.184115245915538	0.54108911048377	0.493765827448705	CLEC4M	1
BP	GO:0045141	meiotic telomere clustering	1/380	10/18870	0.184115245915538	0.54108911048377	0.493765827448705	TERB2	1
BP	GO:0048149	behavioral response to ethanol	1/380	10/18870	0.184115245915538	0.54108911048377	0.493765827448705	CRHBP	1
BP	GO:0048664	neuron fate determination	1/380	10/18870	0.184115245915538	0.54108911048377	0.493765827448705	FOXG1	1
BP	GO:0048733	sebaceous gland development	1/380	10/18870	0.184115245915538	0.54108911048377	0.493765827448705	ACER1	1
BP	GO:0055015	ventricular cardiac muscle cell development	1/380	10/18870	0.184115245915538	0.54108911048377	0.493765827448705	BMP10	1
BP	GO:0060054	positive regulation of epithelial cell proliferation involved in wound healing	1/380	10/18870	0.184115245915538	0.54108911048377	0.493765827448705	MMP12	1
BP	GO:0060525	prostate glandular acinus development	1/380	10/18870	0.184115245915538	0.54108911048377	0.493765827448705	HOXB13	1
BP	GO:0061072	iris morphogenesis	1/380	10/18870	0.184115245915538	0.54108911048377	0.493765827448705	PITX2	1
BP	GO:0061299	retina vasculature morphogenesis in camera-type eye	1/380	10/18870	0.184115245915538	0.54108911048377	0.493765827448705	LAMA1	1
BP	GO:0070142	synaptic vesicle budding	1/380	10/18870	0.184115245915538	0.54108911048377	0.493765827448705	SNAP91	1
BP	GO:0071600	otic vesicle morphogenesis	1/380	10/18870	0.184115245915538	0.54108911048377	0.493765827448705	EYA1	1
BP	GO:0072205	metanephric collecting duct development	1/380	10/18870	0.184115245915538	0.54108911048377	0.493765827448705	WNT7B	1
BP	GO:0090184	positive regulation of kidney development	1/380	10/18870	0.184115245915538	0.54108911048377	0.493765827448705	FOXD1	1
BP	GO:0097050	type B pancreatic cell apoptotic process	1/380	10/18870	0.184115245915538	0.54108911048377	0.493765827448705	NEUROD1	1
BP	GO:0097090	presynaptic membrane organization	1/380	10/18870	0.184115245915538	0.54108911048377	0.493765827448705	NLGN1	1
BP	GO:0097104	postsynaptic membrane assembly	1/380	10/18870	0.184115245915538	0.54108911048377	0.493765827448705	NLGN1	1
BP	GO:0097113	AMPA glutamate receptor clustering	1/380	10/18870	0.184115245915538	0.54108911048377	0.493765827448705	NLGN1	1
BP	GO:0097688	glutamate receptor clustering	1/380	10/18870	0.184115245915538	0.54108911048377	0.493765827448705	NLGN1	1
BP	GO:1990504	dense core granule exocytosis	1/380	10/18870	0.184115245915538	0.54108911048377	0.493765827448705	CADPS	1
BP	GO:2000544	regulation of endothelial cell chemotaxis to fibroblast growth factor	1/380	10/18870	0.184115245915538	0.54108911048377	0.493765827448705	FGF4	1
BP	GO:2000627	positive regulation of miRNA catabolic process	1/380	10/18870	0.184115245915538	0.54108911048377	0.493765827448705	LIN28B	1
BP	GO:0017158	regulation of calcium ion-dependent exocytosis	2/380	39/18870	0.185070730505247	0.541177661119092	0.493846633506106	CDK5R2/SYT9	2
BP	GO:0044060	regulation of endocrine process	2/380	39/18870	0.185070730505247	0.541177661119092	0.493846633506106	CRHBP/CYP19A1	2
BP	GO:0045746	negative regulation of Notch signaling pathway	2/380	39/18870	0.185070730505247	0.541177661119092	0.493846633506106	DLL3/DLX2	2
BP	GO:0045823	positive regulation of heart contraction	2/380	39/18870	0.185070730505247	0.541177661119092	0.493846633506106	CHGA/TACR3	2
BP	GO:0060999	positive regulation of dendritic spine development	2/380	39/18870	0.185070730505247	0.541177661119092	0.493846633506106	LRP8/NLGN1	2
BP	GO:1900274	regulation of phospholipase C activity	2/380	39/18870	0.185070730505247	0.541177661119092	0.493846633506106	HTR2B/AVPR1B	2
BP	GO:0035249	synaptic transmission	glutamatergic	4/380	111/18870	0.185602881529815	0.541179245398015	0.493848079225079	GRIA2/NLGN1/GRIK2/GRID2	4
BP	GO:1902106	negative regulation of leukocyte differentiation	4/380	111/18870	0.185602881529815	0.541179245398015	0.493848079225079	CLDN18/TNFAIP6/FOXJ1/ADIPOQ	4
BP	GO:1905954	positive regulation of lipid localization	4/380	111/18870	0.185602881529815	0.541179245398015	0.493848079225079	CYP19A1/AVPR1B/CIDEA/ADIPOQ	4
BP	GO:0006865	amino acid transport	5/380	150/18870	0.185842402594645	0.541179245398015	0.493848079225079	SLC6A14/SLC7A10/SLC66A1L/SLC6A15/SLC6A5	5
BP	GO:0007612	learning	5/380	150/18870	0.185842402594645	0.541179245398015	0.493848079225079	TTC36/NPTX2/PPP1R1B/SORCS3/GABRA5	5
BP	GO:1903350	response to dopamine	3/380	74/18870	0.18711863038375	0.544443842468141	0.496827156871229	HTR2B/HTR2C/HTR3A	3
BP	GO:0001890	placenta development	5/380	151/18870	0.189288969464145	0.545538161792632	0.49782576777705	WNT7B/PLAC1/KRT19/GRHL2/LHX3	5
BP	GO:0071322	cellular response to carbohydrate stimulus	5/380	151/18870	0.189288969464145	0.545538161792632	0.49782576777705	NPTX1/LIN28A/ADCY8/EPHA5/NEUROD1	5
BP	GO:0050804	modulation of chemical synaptic transmission	13/380	489/18870	0.189540282717802	0.545538161792632	0.49782576777705	LRP8/MPP2/NMU/SLC7A10/GRIA2/NLGN1/NRG3/IGSF11/GRIK2/SORCS3/ADCY8/GRID2/ADIPOQ	13
BP	GO:0030203	glycosaminoglycan metabolic process	4/380	112/18870	0.189661207339932	0.545538161792632	0.49782576777705	ITIH5/TNFAIP6/GALNT5/NDST4	4
BP	GO:0050890	cognition	9/380	317/18870	0.191270628579332	0.545538161792632	0.49782576777705	TTC36/CRHBP/NPTX2/PPP1R1B/KCNK2/SORCS3/ADCY8/LHX8/GABRA5	9
BP	GO:0099177	regulation of trans-synaptic signaling	13/380	490/18870	0.191410002534573	0.545538161792632	0.49782576777705	LRP8/MPP2/NMU/SLC7A10/GRIA2/NLGN1/NRG3/IGSF11/GRIK2/SORCS3/ADCY8/GRID2/ADIPOQ	13
BP	GO:0030258	lipid modification	6/380	192/18870	0.19171386985224	0.545538161792632	0.49782576777705	ALOXE3/CYP3A4/CYP1A1/DGKK/PLPPR5/ADIPOQ	6
BP	GO:0001707	mesoderm formation	3/380	75/18870	0.192221826781979	0.545538161792632	0.49782576777705	HMGA2/EYA1/SIX2	3
BP	GO:0045806	negative regulation of endocytosis	3/380	75/18870	0.192221826781979	0.545538161792632	0.49782576777705	PROM2/SH3GL3/ADIPOQ	3
BP	GO:1902373	negative regulation of mRNA catabolic process	3/380	75/18870	0.192221826781979	0.545538161792632	0.49782576777705	IGF2BP3/PKP3/BOLL	3
BP	GO:0001953	negative regulation of cell-matrix adhesion	2/380	40/18870	0.192376316199066	0.545538161792632	0.49782576777705	MMP12/SEMA3E	2
BP	GO:0002478	antigen processing and presentation of exogenous peptide antigen	2/380	40/18870	0.192376316199066	0.545538161792632	0.49782576777705	CTSV/CTSE	2
BP	GO:0006730	one-carbon metabolic process	2/380	40/18870	0.192376316199066	0.545538161792632	0.49782576777705	CA9/CA4	2
BP	GO:0035337	fatty-acyl-CoA metabolic process	2/380	40/18870	0.192376316199066	0.545538161792632	0.49782576777705	ELOVL4/ELOVL3	2
BP	GO:0045616	regulation of keratinocyte differentiation	2/380	40/18870	0.192376316199066	0.545538161792632	0.49782576777705	GRHL2/REG3A	2
BP	GO:0046676	negative regulation of insulin secretion	2/380	40/18870	0.192376316199066	0.545538161792632	0.49782576777705	CHGA/MTNR1B	2
BP	GO:1903524	positive regulation of blood circulation	2/380	40/18870	0.192376316199066	0.545538161792632	0.49782576777705	CHGA/TACR3	2
BP	GO:0007200	phospholipase C-activating G protein-coupled receptor signaling pathway	4/380	113/18870	0.193747642996331	0.545538161792632	0.49782576777705	CHGA/HTR2B/HTR2C/CCKBR	4
BP	GO:0032355	response to estradiol	4/380	113/18870	0.193747642996331	0.545538161792632	0.49782576777705	CRHBP/SSTR3/CYP19A1/TACR3	4
BP	GO:0022037	metencephalon development	4/380	114/18870	0.197861376748787	0.545538161792632	0.49782576777705	SSTR3/CDK5R2/GRID2/NEUROD1	4
BP	GO:0048246	macrophage chemotaxis	2/380	41/18870	0.199718809341343	0.545538161792632	0.49782576777705	SAA1/CYP19A1	2
BP	GO:0050892	intestinal absorption	2/380	41/18870	0.199718809341343	0.545538161792632	0.49782576777705	HAMP/GCNT3	2
BP	GO:1902742	apoptotic process involved in development	2/380	41/18870	0.199718809341343	0.545538161792632	0.49782576777705	SIX3/FGF4	2
BP	GO:0001547	antral ovarian follicle growth	1/380	11/18870	0.200554069168565	0.545538161792632	0.49782576777705	TNFAIP6	1
BP	GO:0002551	mast cell chemotaxis	1/380	11/18870	0.200554069168565	0.545538161792632	0.49782576777705	CHGA	1
BP	GO:0002924	negative regulation of humoral immune response mediated by circulating immunoglobulin	1/380	11/18870	0.200554069168565	0.545538161792632	0.49782576777705	FOXJ1	1
BP	GO:0003263	cardioblast proliferation	1/380	11/18870	0.200554069168565	0.545538161792632	0.49782576777705	EYA1	1
BP	GO:0003264	regulation of cardioblast proliferation	1/380	11/18870	0.200554069168565	0.545538161792632	0.49782576777705	EYA1	1
BP	GO:0003310	pancreatic A cell differentiation	1/380	11/18870	0.200554069168565	0.545538161792632	0.49782576777705	NEUROD1	1
BP	GO:0003337	mesenchymal to epithelial transition involved in metanephros morphogenesis	1/380	11/18870	0.200554069168565	0.545538161792632	0.49782576777705	SIX2	1
BP	GO:0006703	estrogen biosynthetic process	1/380	11/18870	0.200554069168565	0.545538161792632	0.49782576777705	CYP19A1	1
BP	GO:0007343	egg activation	1/380	11/18870	0.200554069168565	0.545538161792632	0.49782576777705	NLRP5	1
BP	GO:0007406	negative regulation of neuroblast proliferation	1/380	11/18870	0.200554069168565	0.545538161792632	0.49782576777705	VAX1	1
BP	GO:0019065	receptor-mediated endocytosis of virus by host cell	1/380	11/18870	0.200554069168565	0.545538161792632	0.49782576777705	CLEC4M	1
BP	GO:0019372	lipoxygenase pathway	1/380	11/18870	0.200554069168565	0.545538161792632	0.49782576777705	ALOXE3	1
BP	GO:0021548	pons development	1/380	11/18870	0.200554069168565	0.545538161792632	0.49782576777705	CDK5R2	1
BP	GO:0021860	pyramidal neuron development	1/380	11/18870	0.200554069168565	0.545538161792632	0.49782576777705	FOXG1	1
BP	GO:0021889	olfactory bulb interneuron differentiation	1/380	11/18870	0.200554069168565	0.545538161792632	0.49782576777705	DLX5	1
BP	GO:0021892	cerebral cortex GABAergic interneuron differentiation	1/380	11/18870	0.200554069168565	0.545538161792632	0.49782576777705	DLX2	1
BP	GO:0030210	heparin biosynthetic process	1/380	11/18870	0.200554069168565	0.545538161792632	0.49782576777705	NDST4	1
BP	GO:0031340	positive regulation of vesicle fusion	1/380	11/18870	0.200554069168565	0.545538161792632	0.49782576777705	SYT9	1
BP	GO:0031915	positive regulation of synaptic plasticity	1/380	11/18870	0.200554069168565	0.545538161792632	0.49782576777705	ADCY8	1
BP	GO:0031953	negative regulation of protein autophosphorylation	1/380	11/18870	0.200554069168565	0.545538161792632	0.49782576777705	ADIPOQ	1
BP	GO:0033327	Leydig cell differentiation	1/380	11/18870	0.200554069168565	0.545538161792632	0.49782576777705	NR0B1	1
BP	GO:0033625	positive regulation of integrin activation	1/380	11/18870	0.200554069168565	0.545538161792632	0.49782576777705	CDH17	1
BP	GO:0034115	negative regulation of heterotypic cell-cell adhesion	1/380	11/18870	0.200554069168565	0.545538161792632	0.49782576777705	ADIPOQ	1
BP	GO:0035766	cell chemotaxis to fibroblast growth factor	1/380	11/18870	0.200554069168565	0.545538161792632	0.49782576777705	FGF4	1
BP	GO:0038003	G protein-coupled opioid receptor signaling pathway	1/380	11/18870	0.200554069168565	0.545538161792632	0.49782576777705	ADCY8	1
BP	GO:0038183	bile acid signaling pathway	1/380	11/18870	0.200554069168565	0.545538161792632	0.49782576777705	SLC10A1	1
BP	GO:0042447	hormone catabolic process	1/380	11/18870	0.200554069168565	0.545538161792632	0.49782576777705	CYP19A1	1
BP	GO:0046834	lipid phosphorylation	1/380	11/18870	0.200554069168565	0.545538161792632	0.49782576777705	DGKK	1
BP	GO:0060579	ventral spinal cord interneuron fate commitment	1/380	11/18870	0.200554069168565	0.545538161792632	0.49782576777705	LHX3	1
BP	GO:0060581	cell fate commitment involved in pattern specification	1/380	11/18870	0.200554069168565	0.545538161792632	0.49782576777705	LHX3	1
BP	GO:0060736	prostate gland growth	1/380	11/18870	0.200554069168565	0.545538161792632	0.49782576777705	CYP19A1	1
BP	GO:0060742	epithelial cell differentiation involved in prostate gland development	1/380	11/18870	0.200554069168565	0.545538161792632	0.49782576777705	HOXB13	1
BP	GO:0061140	lung secretory cell differentiation	1/380	11/18870	0.200554069168565	0.545538161792632	0.49782576777705	AGR2	1
BP	GO:0061370	testosterone biosynthetic process	1/380	11/18870	0.200554069168565	0.545538161792632	0.49782576777705	CYP19A1	1
BP	GO:0070587	regulation of cell-cell adhesion involved in gastrulation	1/380	11/18870	0.200554069168565	0.545538161792632	0.49782576777705	ADIPOQ	1
BP	GO:0070934	CRD-mediated mRNA stabilization	1/380	11/18870	0.200554069168565	0.545538161792632	0.49782576777705	IGF2BP3	1
BP	GO:0071492	cellular response to UV-A	1/380	11/18870	0.200554069168565	0.545538161792632	0.49782576777705	MMP1	1
BP	GO:0071838	cell proliferation in bone marrow	1/380	11/18870	0.200554069168565	0.545538161792632	0.49782576777705	HMGA2	1
BP	GO:0071872	cellular response to epinephrine stimulus	1/380	11/18870	0.200554069168565	0.545538161792632	0.49782576777705	ADIPOQ	1
BP	GO:0072015	podocyte development	1/380	11/18870	0.200554069168565	0.545538161792632	0.49782576777705	ADIPOQ	1
BP	GO:0072124	regulation of glomerular mesangial cell proliferation	1/380	11/18870	0.200554069168565	0.545538161792632	0.49782576777705	SERPINB7	1
BP	GO:0072584	caveolin-mediated endocytosis	1/380	11/18870	0.200554069168565	0.545538161792632	0.49782576777705	PROM2	1
BP	GO:0075733	intracellular transport of virus	1/380	11/18870	0.200554069168565	0.545538161792632	0.49782576777705	CLEC4M	1
BP	GO:0086070	SA node cell to atrial cardiac muscle cell communication	1/380	11/18870	0.200554069168565	0.545538161792632	0.49782576777705	HCN4	1
BP	GO:0090220	chromosome localization to nuclear envelope involved in homologous chromosome segregation	1/380	11/18870	0.200554069168565	0.545538161792632	0.49782576777705	TERB2	1
BP	GO:0097168	mesenchymal stem cell proliferation	1/380	11/18870	0.200554069168565	0.545538161792632	0.49782576777705	SIX2	1
BP	GO:0099151	regulation of postsynaptic density assembly	1/380	11/18870	0.200554069168565	0.545538161792632	0.49782576777705	GRID2	1
BP	GO:0106072	negative regulation of adenylate cyclase-activating G protein-coupled receptor signaling pathway	1/380	11/18870	0.200554069168565	0.545538161792632	0.49782576777705	APLP1	1
BP	GO:0110011	regulation of basement membrane organization	1/380	11/18870	0.200554069168565	0.545538161792632	0.49782576777705	LAMA1	1
BP	GO:1902093	positive regulation of flagellated sperm motility	1/380	11/18870	0.200554069168565	0.545538161792632	0.49782576777705	TACR3	1
BP	GO:1902510	regulation of apoptotic DNA fragmentation	1/380	11/18870	0.200554069168565	0.545538161792632	0.49782576777705	CIDEA	1
BP	GO:1903897	regulation of PERK-mediated unfolded protein response	1/380	11/18870	0.200554069168565	0.545538161792632	0.49782576777705	AGR2	1
BP	GO:1904847	regulation of cell chemotaxis to fibroblast growth factor	1/380	11/18870	0.200554069168565	0.545538161792632	0.49782576777705	FGF4	1
BP	GO:1905634	regulation of protein localization to chromatin	1/380	11/18870	0.200554069168565	0.545538161792632	0.49782576777705	LNCPRESS1	1
BP	GO:1905665	positive regulation of calcium ion import across plasma membrane	1/380	11/18870	0.200554069168565	0.545538161792632	0.49782576777705	CALCR	1
BP	GO:1990918	double-strand break repair involved in meiotic recombination	1/380	11/18870	0.200554069168565	0.545538161792632	0.49782576777705	TERB2	1
BP	GO:2000155	positive regulation of cilium-dependent cell motility	1/380	11/18870	0.200554069168565	0.545538161792632	0.49782576777705	TACR3	1
BP	GO:2000625	regulation of miRNA catabolic process	1/380	11/18870	0.200554069168565	0.545538161792632	0.49782576777705	LIN28B	1
BP	GO:2000833	positive regulation of steroid hormone secretion	1/380	11/18870	0.200554069168565	0.545538161792632	0.49782576777705	CYP19A1	1
BP	GO:2001204	regulation of osteoclast development	1/380	11/18870	0.200554069168565	0.545538161792632	0.49782576777705	CLDN18	1
BP	GO:2001223	negative regulation of neuron migration	1/380	11/18870	0.200554069168565	0.545538161792632	0.49782576777705	NRG3	1
BP	GO:0031348	negative regulation of defense response	9/380	321/18870	0.200755150333017	0.54566213982847	0.497938902778781	MMP12/SAA1/TNFAIP6/HAMP/NLRP4/CYP19A1/REG3A/SERPINB4/ADIPOQ	9
BP	GO:0048469	cell maturation	6/380	195/18870	0.200981478530188	0.545854495481757	0.498114435138367	TDRD5/SIX3/TDRD1/FOXJ1/HOXB13/IL21	6
BP	GO:0048332	mesoderm morphogenesis	3/380	77/18870	0.202530524763135	0.549636203707532	0.50156539775264	HMGA2/EYA1/SIX2	3
BP	GO:0007584	response to nutrient	5/380	155/18870	0.203299048578574	0.550869777190901	0.502691083743973	CYP26B1/CYP24A1/CYP1A1/SST/ADIPOQ	5
BP	GO:0051961	negative regulation of nervous system development	5/380	155/18870	0.203299048578574	0.550869777190901	0.502691083743973	LIN28A/SEMA3E/DLL3/DLX2/VAX1	5
BP	GO:0019882	antigen processing and presentation	4/380	116/18870	0.206167487529363	0.558135223047814	0.509321098682021	CD1A/CTSV/CTSE/CLEC4M	4
BP	GO:1905039	carboxylic acid transmembrane transport	5/380	156/18870	0.206855114577652	0.558135223047814	0.509321098682021	SLC6A14/SLC7A10/SLC66A1L/SLC6A15/SLC6A5	5
BP	GO:0000578	embryonic axis specification	2/380	42/18870	0.207093776120905	0.558135223047814	0.509321098682021	TDRD5/TDRD1	2
BP	GO:0009268	response to pH	2/380	42/18870	0.207093776120905	0.558135223047814	0.509321098682021	ACER1/SST	2
BP	GO:0032941	secretion by tissue	2/380	42/18870	0.207093776120905	0.558135223047814	0.509321098682021	MUC2/AGR2	2
BP	GO:0048512	circadian behavior	2/380	42/18870	0.207093776120905	0.558135223047814	0.509321098682021	MTNR1B/NLGN1	2
BP	GO:0061001	regulation of dendritic spine morphogenesis	2/380	42/18870	0.207093776120905	0.558135223047814	0.509321098682021	LRP8/NLGN1	2
BP	GO:0045921	positive regulation of exocytosis	3/380	78/18870	0.207732772343964	0.55857034341377	0.509718163718765	CADPS/NLGN1/CDK5R2	3
BP	GO:0055117	regulation of cardiac muscle contraction	3/380	78/18870	0.207732772343964	0.55857034341377	0.509718163718765	CHGA/HCN4/BMP10	3
BP	GO:0060191	regulation of lipase activity	3/380	78/18870	0.207732772343964	0.55857034341377	0.509718163718765	HTR2B/AVPR1B/ANXA8L1	3
BP	GO:0001678	intracellular glucose homeostasis	5/380	157/18870	0.21043162791122	0.56191338956101	0.512768829339471	NPTX1/LIN28A/ADCY8/EPHA5/NEUROD1	5
BP	GO:0030902	hindbrain development	5/380	157/18870	0.21043162791122	0.56191338956101	0.512768829339471	SSTR3/CDK5R2/NHLH2/GRID2/NEUROD1	5
BP	GO:1903825	organic acid transmembrane transport	5/380	157/18870	0.21043162791122	0.56191338956101	0.512768829339471	SLC6A14/SLC7A10/SLC66A1L/SLC6A15/SLC6A5	5
BP	GO:0045685	regulation of glial cell differentiation	3/380	79/18870	0.212964808623174	0.56191338956101	0.512768829339471	ZNF488/LIN28A/DLX2	3
BP	GO:0098754	detoxification	5/380	158/18870	0.214028099392624	0.56191338956101	0.512768829339471	HP/MT1X/DUOX2/MT1E/MUC2	5
BP	GO:0009100	glycoprotein metabolic process	10/380	370/18870	0.214434292555049	0.56191338956101	0.512768829339471	MMP12/B3GALT2/GALNT5/GCNT3/B3GALT5/HS6ST2/A4GNT/HS3ST6/NDST4/HS3ST5	10
BP	GO:0090317	negative regulation of intracellular protein transport	2/380	43/18870	0.214496945450292	0.56191338956101	0.512768829339471	PKIA/ADIPOQ	2
BP	GO:1901223	negative regulation of non-canonical NF-kappaB signal transduction	2/380	43/18870	0.214496945450292	0.56191338956101	0.512768829339471	NLRP2/TRIM60	2
BP	GO:1903707	negative regulation of hemopoiesis	4/380	118/18870	0.21457303591926	0.56191338956101	0.512768829339471	CLDN18/TNFAIP6/FOXJ1/ADIPOQ	4
BP	GO:0002645	positive regulation of tolerance induction	1/380	12/18870	0.216662529517255	0.56191338956101	0.512768829339471	FOXJ1	1
BP	GO:0003163	sinoatrial node development	1/380	12/18870	0.216662529517255	0.56191338956101	0.512768829339471	HCN4	1
BP	GO:0003353	positive regulation of cilium movement	1/380	12/18870	0.216662529517255	0.56191338956101	0.512768829339471	TACR3	1
BP	GO:0006068	ethanol catabolic process	1/380	12/18870	0.216662529517255	0.56191338956101	0.512768829339471	ALDH3B2	1
BP	GO:0007320	insemination	1/380	12/18870	0.216662529517255	0.56191338956101	0.512768829339471	TAC1	1
BP	GO:0009134	nucleoside diphosphate catabolic process	1/380	12/18870	0.216662529517255	0.56191338956101	0.512768829339471	ENTPD3	1
BP	GO:0010752	regulation of cGMP-mediated signaling	1/380	12/18870	0.216662529517255	0.56191338956101	0.512768829339471	MTNR1B	1
BP	GO:0010944	negative regulation of transcription by competitive promoter binding	1/380	12/18870	0.216662529517255	0.56191338956101	0.512768829339471	MUC1	1
BP	GO:0014831	gastro-intestinal system smooth muscle contraction	1/380	12/18870	0.216662529517255	0.56191338956101	0.512768829339471	HTR2B	1
BP	GO:0015801	aromatic amino acid transport	1/380	12/18870	0.216662529517255	0.56191338956101	0.512768829339471	SLC6A14	1
BP	GO:0021527	spinal cord association neuron differentiation	1/380	12/18870	0.216662529517255	0.56191338956101	0.512768829339471	LHX3	1
BP	GO:0022605	mammalian oogenesis stage	1/380	12/18870	0.216662529517255	0.56191338956101	0.512768829339471	TNFAIP6	1
BP	GO:0030432	peristalsis	1/380	12/18870	0.216662529517255	0.56191338956101	0.512768829339471	P2RX2	1
BP	GO:0031630	regulation of synaptic vesicle fusion to presynaptic active zone membrane	1/380	12/18870	0.216662529517255	0.56191338956101	0.512768829339471	SYT9	1
BP	GO:0032782	bile acid secretion	1/380	12/18870	0.216662529517255	0.56191338956101	0.512768829339471	SLC10A1	1
BP	GO:0033629	negative regulation of cell adhesion mediated by integrin	1/380	12/18870	0.216662529517255	0.56191338956101	0.512768829339471	MUC1	1
BP	GO:0034397	telomere localization	1/380	12/18870	0.216662529517255	0.56191338956101	0.512768829339471	TERB2	1
BP	GO:0035524	proline transmembrane transport	1/380	12/18870	0.216662529517255	0.56191338956101	0.512768829339471	SLC6A14	1
BP	GO:0042487	regulation of odontogenesis of dentin-containing tooth	1/380	12/18870	0.216662529517255	0.56191338956101	0.512768829339471	RSPO2	1
BP	GO:0042754	negative regulation of circadian rhythm	1/380	12/18870	0.216662529517255	0.56191338956101	0.512768829339471	PASD1	1
BP	GO:0043312	neutrophil degranulation	1/380	12/18870	0.216662529517255	0.56191338956101	0.512768829339471	ANXA3	1
BP	GO:0048548	regulation of pinocytosis	1/380	12/18870	0.216662529517255	0.56191338956101	0.512768829339471	PROM2	1
BP	GO:0048755	branching morphogenesis of a nerve	1/380	12/18870	0.216662529517255	0.56191338956101	0.512768829339471	DLX2	1
BP	GO:0060442	branching involved in prostate gland morphogenesis	1/380	12/18870	0.216662529517255	0.56191338956101	0.512768829339471	HOXB13	1
BP	GO:0060788	ectodermal placode formation	1/380	12/18870	0.216662529517255	0.56191338956101	0.512768829339471	NRG3	1
BP	GO:0061309	cardiac neural crest cell development involved in outflow tract morphogenesis	1/380	12/18870	0.216662529517255	0.56191338956101	0.512768829339471	PITX2	1
BP	GO:0070561	vitamin D receptor signaling pathway	1/380	12/18870	0.216662529517255	0.56191338956101	0.512768829339471	CYP24A1	1
BP	GO:0070586	cell-cell adhesion involved in gastrulation	1/380	12/18870	0.216662529517255	0.56191338956101	0.512768829339471	ADIPOQ	1
BP	GO:0071377	cellular response to glucagon stimulus	1/380	12/18870	0.216662529517255	0.56191338956101	0.512768829339471	ADCY8	1
BP	GO:0071697	ectodermal placode morphogenesis	1/380	12/18870	0.216662529517255	0.56191338956101	0.512768829339471	NRG3	1
BP	GO:0072070	loop of Henle development	1/380	12/18870	0.216662529517255	0.56191338956101	0.512768829339471	WNT7B	1
BP	GO:0072110	glomerular mesangial cell proliferation	1/380	12/18870	0.216662529517255	0.56191338956101	0.512768829339471	SERPINB7	1
BP	GO:0072182	regulation of nephron tubule epithelial cell differentiation	1/380	12/18870	0.216662529517255	0.56191338956101	0.512768829339471	PROM1	1
BP	GO:0106014	regulation of inflammatory response to wounding	1/380	12/18870	0.216662529517255	0.56191338956101	0.512768829339471	REG3A	1
BP	GO:1900121	negative regulation of receptor binding	1/380	12/18870	0.216662529517255	0.56191338956101	0.512768829339471	ADIPOQ	1
BP	GO:1901632	regulation of synaptic vesicle membrane organization	1/380	12/18870	0.216662529517255	0.56191338956101	0.512768829339471	SYT9	1
BP	GO:1904478	regulation of intestinal absorption	1/380	12/18870	0.216662529517255	0.56191338956101	0.512768829339471	HAMP	1
BP	GO:2001046	positive regulation of integrin-mediated signaling pathway	1/380	12/18870	0.216662529517255	0.56191338956101	0.512768829339471	LAMA1	1
BP	GO:2001214	positive regulation of vasculogenesis	1/380	12/18870	0.216662529517255	0.56191338956101	0.512768829339471	TMEM100	1
BP	GO:0060041	retina development in camera-type eye	5/380	159/18870	0.217644038124076	0.564042045625836	0.514711314602689	SIX3/PROM1/LAMA1/DLX2/NEUROD1	5
BP	GO:0051899	membrane depolarization	3/380	80/18870	0.218225046197243	0.565130396388283	0.515704478952816	HCN4/SCN1A/CHRNA9	3
BP	GO:0007626	locomotory behavior	6/380	201/18870	0.219991346975445	0.56928439272628	0.519495169615978	HTR2C/MCOLN3/PPP1R1B/SCN1A/DMBX1/ADCY8	6
BP	GO:0007622	rhythmic behavior	2/380	44/18870	0.221924204239201	0.572597082849526	0.522518134129759	MTNR1B/NLGN1	2
BP	GO:0009409	response to cold	2/380	44/18870	0.221924204239201	0.572597082849526	0.522518134129759	TRPA1/CIDEA	2
BP	GO:0010463	mesenchymal cell proliferation	2/380	44/18870	0.221924204239201	0.572597082849526	0.522518134129759	SIX2/FGF4	2
BP	GO:1903307	positive regulation of regulated secretory pathway	2/380	44/18870	0.221924204239201	0.572597082849526	0.522518134129759	NLGN1/CDK5R2	2
BP	GO:0046660	female sex differentiation	4/380	120/18870	0.223071525010276	0.575002425967824	0.524713107586243	TNFAIP6/CYP19A1/LHX8/ZFP42	4
BP	GO:0050728	negative regulation of inflammatory response	6/380	202/18870	0.223217379349131	0.575002425967824	0.524713107586243	SAA1/TNFAIP6/HAMP/CYP19A1/REG3A/ADIPOQ	6
BP	GO:0007405	neuroblast proliferation	3/380	81/18870	0.22351191479627	0.575002425967824	0.524713107586243	SIX3/VAX1/FOXG1	3
BP	GO:0042440	pigment metabolic process	3/380	81/18870	0.22351191479627	0.575002425967824	0.524713107586243	OCA2/UGT1A8/UGT1A10	3
BP	GO:0009913	epidermal cell differentiation	7/380	245/18870	0.225584331490946	0.57990873201592	0.529190311467483	ACER1/KRT80/CYP26B1/MCOLN3/GRHL2/PITX2/REG3A	7
BP	GO:0006022	aminoglycan metabolic process	4/380	121/18870	0.22735359716512	0.583445920252923	0.532418139643741	ITIH5/TNFAIP6/GALNT5/NDST4	4
BP	GO:0045471	response to ethanol	4/380	121/18870	0.22735359716512	0.583445920252923	0.532418139643741	CLDN18/CRHBP/SLC10A1/ADIPOQ	4
BP	GO:0014032	neural crest cell development	3/380	82/18870	0.228823861926842	0.583445920252923	0.532418139643741	HTR2B/SEMA3E/PITX2	3
BP	GO:0036465	synaptic vesicle recycling	3/380	82/18870	0.228823861926842	0.583445920252923	0.532418139643741	NLGN1/SNAP91/SH3GL3	3
BP	GO:0014014	negative regulation of gliogenesis	2/380	45/18870	0.229371592791477	0.583445920252923	0.532418139643741	LIN28A/DLX2	2
BP	GO:0033574	response to testosterone	2/380	45/18870	0.229371592791477	0.583445920252923	0.532418139643741	CA9/HOXB13	2
BP	GO:0048713	regulation of oligodendrocyte differentiation	2/380	45/18870	0.229371592791477	0.583445920252923	0.532418139643741	ZNF488/DLX2	2
BP	GO:0051960	regulation of nervous system development	12/380	466/18870	0.231875923809067	0.583445920252923	0.532418139643741	LRP8/SLITRK1/ZNF488/NLGN1/LIN28A/SEMA3E/DLL3/CHODL/DLX2/GRID2/VAX1/FOXG1	12
BP	GO:0006563	L-serine metabolic process	1/380	13/18870	0.232447248935191	0.583445920252923	0.532418139643741	SDS	1
BP	GO:0007512	adult heart development	1/380	13/18870	0.232447248935191	0.583445920252923	0.532418139643741	BMP10	1
BP	GO:0009143	nucleoside triphosphate catabolic process	1/380	13/18870	0.232447248935191	0.583445920252923	0.532418139643741	ENTPD3	1
BP	GO:0010524	positive regulation of calcium ion transport into cytosol	1/380	13/18870	0.232447248935191	0.583445920252923	0.532418139643741	P2RX2	1
BP	GO:0010642	negative regulation of platelet-derived growth factor receptor signaling pathway	1/380	13/18870	0.232447248935191	0.583445920252923	0.532418139643741	ADIPOQ	1
BP	GO:0015824	proline transport	1/380	13/18870	0.232447248935191	0.583445920252923	0.532418139643741	SLC6A15	1
BP	GO:0015838	amino-acid betaine transport	1/380	13/18870	0.232447248935191	0.583445920252923	0.532418139643741	SLC6A14	1
BP	GO:0021514	ventral spinal cord interneuron differentiation	1/380	13/18870	0.232447248935191	0.583445920252923	0.532418139643741	LHX3	1
BP	GO:0021681	cerebellar granular layer development	1/380	13/18870	0.232447248935191	0.583445920252923	0.532418139643741	GRID2	1
BP	GO:0021978	telencephalon regionalization	1/380	13/18870	0.232447248935191	0.583445920252923	0.532418139643741	SIX3	1
BP	GO:0032536	regulation of cell projection size	1/380	13/18870	0.232447248935191	0.583445920252923	0.532418139643741	WNT7B	1
BP	GO:0033604	negative regulation of catecholamine secretion	1/380	13/18870	0.232447248935191	0.583445920252923	0.532418139643741	CHGA	1
BP	GO:0042362	fat-soluble vitamin biosynthetic process	1/380	13/18870	0.232447248935191	0.583445920252923	0.532418139643741	CYP3A4	1
BP	GO:0045956	positive regulation of calcium ion-dependent exocytosis	1/380	13/18870	0.232447248935191	0.583445920252923	0.532418139643741	CDK5R2	1
BP	GO:0051481	negative regulation of cytosolic calcium ion concentration	1/380	13/18870	0.232447248935191	0.583445920252923	0.532418139643741	MTNR1B	1
BP	GO:0060134	prepulse inhibition	1/380	13/18870	0.232447248935191	0.583445920252923	0.532418139643741	GRID2	1
BP	GO:0060670	branching involved in labyrinthine layer morphogenesis	1/380	13/18870	0.232447248935191	0.583445920252923	0.532418139643741	GRHL2	1
BP	GO:0061000	negative regulation of dendritic spine development	1/380	13/18870	0.232447248935191	0.583445920252923	0.532418139643741	NLGN1	1
BP	GO:0070417	cellular response to cold	1/380	13/18870	0.232447248935191	0.583445920252923	0.532418139643741	CIDEA	1
BP	GO:0075509	endocytosis involved in viral entry into host cell	1/380	13/18870	0.232447248935191	0.583445920252923	0.532418139643741	CLEC4M	1
BP	GO:0097475	motor neuron migration	1/380	13/18870	0.232447248935191	0.583445920252923	0.532418139643741	OLIG3	1
BP	GO:0097499	protein localization to non-motile cilium	1/380	13/18870	0.232447248935191	0.583445920252923	0.532418139643741	GFY	1
BP	GO:1900103	positive regulation of endoplasmic reticulum unfolded protein response	1/380	13/18870	0.232447248935191	0.583445920252923	0.532418139643741	AGR2	1
BP	GO:1903624	regulation of DNA catabolic process	1/380	13/18870	0.232447248935191	0.583445920252923	0.532418139643741	CIDEA	1
BP	GO:1903909	regulation of receptor clustering	1/380	13/18870	0.232447248935191	0.583445920252923	0.532418139643741	TNFAIP6	1
BP	GO:0060562	epithelial tube morphogenesis	9/380	334/18870	0.232866834840949	0.584081289104282	0.532997939570496	EYA1/SALL4/SIX2/SEMA3E/LAMA1/GRHL2/FOXD1/RSPO2/HOXD11	9
BP	GO:0042310	vasoconstriction	3/380	83/18870	0.234159353468596	0.586484776103715	0.535191219242999	HTR2B/MTNR1B/AVPR1B	3
BP	GO:0051149	positive regulation of muscle cell differentiation	3/380	83/18870	0.234159353468596	0.586484776103715	0.535191219242999	CYP26B1/LAMA1/BMP10	3
BP	GO:0045444	fat cell differentiation	7/380	248/18870	0.234455334427955	0.586807252858556	0.535485492401712	HMGA2/SLC7A10/HTR2C/C1QL4/ALOXE3/WIF1/ADIPOQ	7
BP	GO:0007613	memory	4/380	123/18870	0.235979362803062	0.59020070140837	0.538582152265382	TTC36/KCNK2/SORCS3/ADCY8	4
BP	GO:0060711	labyrinthine layer development	2/380	46/18870	0.236835300322654	0.591077573849355	0.539382334043208	WNT7B/GRHL2	2
BP	GO:1900271	regulation of long-term synaptic potentiation	2/380	46/18870	0.236835300322654	0.591077573849355	0.539382334043208	IGSF11/ADCY8	2
BP	GO:2001239	regulation of extrinsic apoptotic signaling pathway in absence of ligand	2/380	46/18870	0.236835300322654	0.591077573849355	0.539382334043208	EYA1/EYA4	2
BP	GO:0050727	regulation of inflammatory response	11/380	425/18870	0.239607712420859	0.596252736102003	0.544104880149478	NLRP2/SAA1/TNFAIP6/HAMP/NLRP4/CYP19A1/IL21/REG3A/SCGB1A1/NLRP5/ADIPOQ	11
BP	GO:0042593	glucose homeostasis	7/380	251/18870	0.243440379276219	0.596252736102003	0.544104880149478	MTNR1B/NPTX1/LIN28A/ADCY8/EPHA5/ADIPOQ/NEUROD1	7
BP	GO:0030261	chromosome condensation	2/380	47/18870	0.244311660595029	0.596252736102003	0.544104880149478	HMGA2/ERN2	2
BP	GO:0035196	miRNA processing	2/380	47/18870	0.244311660595029	0.596252736102003	0.544104880149478	LIN28A/LIN28B	2
BP	GO:0035384	thioester biosynthetic process	2/380	47/18870	0.244311660595029	0.596252736102003	0.544104880149478	ELOVL4/ELOVL3	2
BP	GO:0050919	negative chemotaxis	2/380	47/18870	0.244311660595029	0.596252736102003	0.544104880149478	NRG3/SEMA3E	2
BP	GO:0060043	regulation of cardiac muscle cell proliferation	2/380	47/18870	0.244311660595029	0.596252736102003	0.544104880149478	KCNK2/BMP10	2
BP	GO:0071616	acyl-CoA biosynthetic process	2/380	47/18870	0.244311660595029	0.596252736102003	0.544104880149478	ELOVL4/ELOVL3	2
BP	GO:0072583	clathrin-dependent endocytosis	2/380	47/18870	0.244311660595029	0.596252736102003	0.544104880149478	SNAP91/SH3GL3	2
BP	GO:0099054	presynapse assembly	2/380	47/18870	0.244311660595029	0.596252736102003	0.544104880149478	SLITRK1/NLGN1	2
BP	GO:0120163	negative regulation of cold-induced thermogenesis	2/380	47/18870	0.244311660595029	0.596252736102003	0.544104880149478	CIDEA/ADIPOQ	2
BP	GO:0006690	icosanoid metabolic process	4/380	125/18870	0.244681941322705	0.596252736102003	0.544104880149478	CYP1A2/ALOXE3/CYP1A1/CYP2A13	4
BP	GO:0033500	carbohydrate homeostasis	7/380	252/18870	0.246459579687481	0.596252736102003	0.544104880149478	MTNR1B/NPTX1/LIN28A/ADCY8/EPHA5/ADIPOQ/NEUROD1	7
BP	GO:0030509	BMP signaling pathway	5/380	167/18870	0.247213063307273	0.596252736102003	0.544104880149478	TNFAIP6/TMEM100/DLX5/FOXD1/BMP10	5
BP	GO:0001833	inner cell mass cell proliferation	1/380	14/18870	0.247914717005649	0.596252736102003	0.544104880149478	SALL4	1
BP	GO:0001976	nervous system process involved in regulation of systemic arterial blood pressure	1/380	14/18870	0.247914717005649	0.596252736102003	0.544104880149478	P2RX2	1
BP	GO:0002031	G protein-coupled receptor internalization	1/380	14/18870	0.247914717005649	0.596252736102003	0.544104880149478	HTR2B	1
BP	GO:0002467	germinal center formation	1/380	14/18870	0.247914717005649	0.596252736102003	0.544104880149478	FOXJ1	1
BP	GO:0010745	negative regulation of macrophage derived foam cell differentiation	1/380	14/18870	0.247914717005649	0.596252736102003	0.544104880149478	ADIPOQ	1
BP	GO:0021859	pyramidal neuron differentiation	1/380	14/18870	0.247914717005649	0.596252736102003	0.544104880149478	FOXG1	1
BP	GO:0030049	muscle filament sliding	1/380	14/18870	0.247914717005649	0.596252736102003	0.544104880149478	MYH4	1
BP	GO:0030238	male sex determination	1/380	14/18870	0.247914717005649	0.596252736102003	0.544104880149478	NR0B1	1
BP	GO:0032908	regulation of transforming growth factor beta1 production	1/380	14/18870	0.247914717005649	0.596252736102003	0.544104880149478	SERPINB7	1
BP	GO:0034116	positive regulation of heterotypic cell-cell adhesion	1/380	14/18870	0.247914717005649	0.596252736102003	0.544104880149478	CEACAM6	1
BP	GO:0043508	negative regulation of JUN kinase activity	1/380	14/18870	0.247914717005649	0.596252736102003	0.544104880149478	SERPINB3	1
BP	GO:0043922	negative regulation by host of viral transcription	1/380	14/18870	0.247914717005649	0.596252736102003	0.544104880149478	HMGA2	1
BP	GO:0045989	positive regulation of striated muscle contraction	1/380	14/18870	0.247914717005649	0.596252736102003	0.544104880149478	CHGA	1
BP	GO:0046512	sphingosine biosynthetic process	1/380	14/18870	0.247914717005649	0.596252736102003	0.544104880149478	ACER1	1
BP	GO:0046520	sphingoid biosynthetic process	1/380	14/18870	0.247914717005649	0.596252736102003	0.544104880149478	ACER1	1
BP	GO:0048148	behavioral response to cocaine	1/380	14/18870	0.247914717005649	0.596252736102003	0.544104880149478	PPP1R1B	1
BP	GO:0048715	negative regulation of oligodendrocyte differentiation	1/380	14/18870	0.247914717005649	0.596252736102003	0.544104880149478	DLX2	1
BP	GO:0055012	ventricular cardiac muscle cell differentiation	1/380	14/18870	0.247914717005649	0.596252736102003	0.544104880149478	BMP10	1
BP	GO:0060732	positive regulation of inositol phosphate biosynthetic process	1/380	14/18870	0.247914717005649	0.596252736102003	0.544104880149478	AVPR1B	1
BP	GO:0060837	blood vessel endothelial cell differentiation	1/380	14/18870	0.247914717005649	0.596252736102003	0.544104880149478	TMEM100	1
BP	GO:0070141	response to UV-A	1/380	14/18870	0.247914717005649	0.596252736102003	0.544104880149478	MMP1	1
BP	GO:0070307	lens fiber cell development	1/380	14/18870	0.247914717005649	0.596252736102003	0.544104880149478	WNT7B	1
BP	GO:0070986	left/right axis specification	1/380	14/18870	0.247914717005649	0.596252736102003	0.544104880149478	PITX2	1
BP	GO:0071696	ectodermal placode development	1/380	14/18870	0.247914717005649	0.596252736102003	0.544104880149478	NRG3	1
BP	GO:0071871	response to epinephrine	1/380	14/18870	0.247914717005649	0.596252736102003	0.544104880149478	ADIPOQ	1
BP	GO:0072160	nephron tubule epithelial cell differentiation	1/380	14/18870	0.247914717005649	0.596252736102003	0.544104880149478	PROM1	1
BP	GO:0072283	metanephric renal vesicle morphogenesis	1/380	14/18870	0.247914717005649	0.596252736102003	0.544104880149478	SIX2	1
BP	GO:0097531	mast cell migration	1/380	14/18870	0.247914717005649	0.596252736102003	0.544104880149478	CHGA	1
BP	GO:0098840	protein transport along microtubule	1/380	14/18870	0.247914717005649	0.596252736102003	0.544104880149478	SPAG17	1
BP	GO:0099118	microtubule-based protein transport	1/380	14/18870	0.247914717005649	0.596252736102003	0.544104880149478	SPAG17	1
BP	GO:0099150	regulation of postsynaptic specialization assembly	1/380	14/18870	0.247914717005649	0.596252736102003	0.544104880149478	GRID2	1
BP	GO:0106070	regulation of adenylate cyclase-activating G protein-coupled receptor signaling pathway	1/380	14/18870	0.247914717005649	0.596252736102003	0.544104880149478	APLP1	1
BP	GO:0140042	lipid droplet formation	1/380	14/18870	0.247914717005649	0.596252736102003	0.544104880149478	SMIM22	1
BP	GO:1901077	regulation of relaxation of muscle	1/380	14/18870	0.247914717005649	0.596252736102003	0.544104880149478	CHGA	1
BP	GO:1903894	regulation of IRE1-mediated unfolded protein response	1/380	14/18870	0.247914717005649	0.596252736102003	0.544104880149478	AGR2	1
BP	GO:1904321	response to forskolin	1/380	14/18870	0.247914717005649	0.596252736102003	0.544104880149478	ADCY8	1
BP	GO:1904322	cellular response to forskolin	1/380	14/18870	0.247914717005649	0.596252736102003	0.544104880149478	ADCY8	1
BP	GO:1905522	negative regulation of macrophage migration	1/380	14/18870	0.247914717005649	0.596252736102003	0.544104880149478	CYP19A1	1
BP	GO:1905874	regulation of postsynaptic density organization	1/380	14/18870	0.247914717005649	0.596252736102003	0.544104880149478	GRID2	1
BP	GO:0008544	epidermis development	10/380	385/18870	0.250129499646063	0.600735136279606	0.548195252677344	LAMC2/ACER1/KRT80/CYP26B1/MCOLN3/ALOXE3/GRHL2/HOXB13/PITX2/REG3A	10
BP	GO:0032370	positive regulation of lipid transport	3/380	86/18870	0.250292040251007	0.600735136279606	0.548195252677344	CYP19A1/AVPR1B/ADIPOQ	3
BP	GO:0033273	response to vitamin	3/380	86/18870	0.250292040251007	0.600735136279606	0.548195252677344	CYP26B1/CYP24A1/CYP1A1	3
BP	GO:0008542	visual learning	2/380	48/18870	0.25179714766742	0.603521988500668	0.550738368711743	TTC36/PPP1R1B	2
BP	GO:0099601	regulation of neurotransmitter receptor activity	2/380	48/18870	0.25179714766742	0.603521988500668	0.550738368711743	CRHBP/NLGN1	2
BP	GO:0003231	cardiac ventricle development	4/380	127/18870	0.25345495835672	0.607080852473536	0.553985976878852	SALL4/GRHL2/KCNK2/BMP10	4
BP	GO:1902369	negative regulation of RNA catabolic process	3/380	87/18870	0.255707	0.610931283327227	0.557499651687068	IGF2BP3/PKP3/BOLL	3
BP	GO:0098739	import across plasma membrane	6/380	212/18870	0.256280386646186	0.610931283327227	0.557499651687068	SLC6A14/HCN4/CALCR/SCN1A/SLC9A4/SLC6A5	6
BP	GO:0001704	formation of primary germ layer	4/380	128/18870	0.257865905463244	0.610931283327227	0.557499651687068	HMGA2/EYA1/SIX2/NR0B1	4
BP	GO:0010927	cellular component assembly involved in morphogenesis	4/380	128/18870	0.257865905463244	0.610931283327227	0.557499651687068	UGT8/KRT19/FHOD3/BMP10	4
BP	GO:0010951	negative regulation of endopeptidase activity	4/380	128/18870	0.257865905463244	0.610931283327227	0.557499651687068	ANXA8L1/SERPINB4/SERPINB3/SERPINB7	4
BP	GO:0006937	regulation of muscle contraction	5/380	170/18870	0.258562719912449	0.610931283327227	0.557499651687068	CHGA/NMU/HCN4/BMP10/TACR3	5
BP	GO:0010518	positive regulation of phospholipase activity	2/380	49/18870	0.259288371756741	0.610931283327227	0.557499651687068	HTR2B/AVPR1B	2
BP	GO:0032924	activin receptor signaling pathway	2/380	49/18870	0.259288371756741	0.610931283327227	0.557499651687068	BMP10/WIF1	2
BP	GO:0035987	endodermal cell differentiation	2/380	49/18870	0.259288371756741	0.610931283327227	0.557499651687068	HMGA2/NR0B1	2
BP	GO:0042269	regulation of natural killer cell mediated cytotoxicity	2/380	49/18870	0.259288371756741	0.610931283327227	0.557499651687068	IL21/SERPINB4	2
BP	GO:0048546	digestive tract morphogenesis	2/380	49/18870	0.259288371756741	0.610931283327227	0.557499651687068	SIX2/AGR2	2
BP	GO:2000378	negative regulation of reactive oxygen species metabolic process	2/380	49/18870	0.259288371756741	0.610931283327227	0.557499651687068	HP/PAGE4	2
BP	GO:0001892	embryonic placenta development	3/380	88/18870	0.261137635294335	0.610931283327227	0.557499651687068	WNT7B/KRT19/GRHL2	3
BP	GO:0048864	stem cell development	3/380	88/18870	0.261137635294335	0.610931283327227	0.557499651687068	HTR2B/SEMA3E/PITX2	3
BP	GO:0051224	negative regulation of protein transport	4/380	129/18870	0.262292099544336	0.610931283327227	0.557499651687068	CHGA/PKIA/MTNR1B/ADIPOQ	4
BP	GO:0009266	response to temperature stimulus	5/380	171/18870	0.262373635082047	0.610931283327227	0.557499651687068	HTR2B/TRPA1/GRIK2/CIDEA/CETN1	5
BP	GO:0050767	regulation of neurogenesis	10/380	390/18870	0.262468663467747	0.610931283327227	0.557499651687068	LRP8/SLITRK1/ZNF488/LIN28A/SEMA3E/DLL3/CHODL/DLX2/VAX1/FOXG1	10
BP	GO:0016051	carbohydrate biosynthetic process	6/380	214/18870	0.263050416243614	0.610931283327227	0.557499651687068	B3GALT2/SDS/B3GALT5/AVPR1B/NDST4/ADIPOQ	6
BP	GO:0048167	regulation of synaptic plasticity	6/380	214/18870	0.263050416243614	0.610931283327227	0.557499651687068	MPP2/IGSF11/GRIK2/SORCS3/ADCY8/GRID2	6
BP	GO:0001768	establishment of T cell polarity	1/380	15/18870	0.263071293561539	0.610931283327227	0.557499651687068	CYP26B1	1
BP	GO:0003198	epithelial to mesenchymal transition involved in endocardial cushion formation	1/380	15/18870	0.263071293561539	0.610931283327227	0.557499651687068	TMEM100	1
BP	GO:0007567	parturition	1/380	15/18870	0.263071293561539	0.610931283327227	0.557499651687068	CYP1A1	1
BP	GO:0009071	serine family amino acid catabolic process	1/380	15/18870	0.263071293561539	0.610931283327227	0.557499651687068	SDS	1
BP	GO:0010838	positive regulation of keratinocyte proliferation	1/380	15/18870	0.263071293561539	0.610931283327227	0.557499651687068	REG3A	1
BP	GO:0010889	regulation of sequestering of triglyceride	1/380	15/18870	0.263071293561539	0.610931283327227	0.557499651687068	CIDEA	1
BP	GO:0015670	carbon dioxide transport	1/380	15/18870	0.263071293561539	0.610931283327227	0.557499651687068	AQP6	1
BP	GO:0032230	positive regulation of synaptic transmission	GABAergic	1/380	15/18870	0.263071293561539	0.610931283327227	0.557499651687068	NLGN1	1
BP	GO:0033689	negative regulation of osteoblast proliferation	1/380	15/18870	0.263071293561539	0.610931283327227	0.557499651687068	NELL1	1
BP	GO:0034310	primary alcohol catabolic process	1/380	15/18870	0.263071293561539	0.610931283327227	0.557499651687068	ALDH3B2	1
BP	GO:0042308	negative regulation of protein import into nucleus	1/380	15/18870	0.263071293561539	0.610931283327227	0.557499651687068	PKIA	1
BP	GO:0045187	regulation of circadian sleep/wake cycle	sleep	1/380	15/18870	0.263071293561539	0.610931283327227	0.557499651687068	MTNR1B	1
BP	GO:0048070	regulation of developmental pigmentation	1/380	15/18870	0.263071293561539	0.610931283327227	0.557499651687068	ADAMTS20	1
BP	GO:0050910	detection of mechanical stimulus involved in sensory perception of sound	1/380	15/18870	0.263071293561539	0.610931283327227	0.557499651687068	CHRNA9	1
BP	GO:0060046	regulation of acrosome reaction	1/380	15/18870	0.263071293561539	0.610931283327227	0.557499651687068	SPINK13	1
BP	GO:0060347	heart trabecula formation	1/380	15/18870	0.263071293561539	0.610931283327227	0.557499651687068	BMP10	1
BP	GO:0061307	cardiac neural crest cell differentiation involved in heart development	1/380	15/18870	0.263071293561539	0.610931283327227	0.557499651687068	PITX2	1
BP	GO:0061308	cardiac neural crest cell development involved in heart development	1/380	15/18870	0.263071293561539	0.610931283327227	0.557499651687068	PITX2	1
BP	GO:0070365	hepatocyte differentiation	1/380	15/18870	0.263071293561539	0.610931283327227	0.557499651687068	CYP1A1	1
BP	GO:0071599	otic vesicle development	1/380	15/18870	0.263071293561539	0.610931283327227	0.557499651687068	EYA1	1
BP	GO:0071639	positive regulation of monocyte chemotactic protein-1 production	1/380	15/18870	0.263071293561539	0.610931283327227	0.557499651687068	ADIPOQ	1
BP	GO:0072044	collecting duct development	1/380	15/18870	0.263071293561539	0.610931283327227	0.557499651687068	WNT7B	1
BP	GO:0072148	epithelial cell fate commitment	1/380	15/18870	0.263071293561539	0.610931283327227	0.557499651687068	NEUROD1	1
BP	GO:1900029	positive regulation of ruffle assembly	1/380	15/18870	0.263071293561539	0.610931283327227	0.557499651687068	NLGN1	1
BP	GO:1902166	negative regulation of intrinsic apoptotic signaling pathway in response to DNA damage by p53 class mediator	1/380	15/18870	0.263071293561539	0.610931283327227	0.557499651687068	MUC1	1
BP	GO:1904889	regulation of excitatory synapse assembly	1/380	15/18870	0.263071293561539	0.610931283327227	0.557499651687068	GRID2	1
BP	GO:2000767	positive regulation of cytoplasmic translation	1/380	15/18870	0.263071293561539	0.610931283327227	0.557499651687068	LIN28A	1
BP	GO:0009636	response to toxic substance	7/380	258/18870	0.264811147142288	0.614565023361301	0.560815587306349	SLC6A14/HP/MT1X/DUOX2/MT1E/CYP1A1/MUC2	7
BP	GO:0051048	negative regulation of secretion	5/380	172/18870	0.266197572907049	0.615475543660208	0.561646474123488	CHGA/CRHBP/MTNR1B/TFF2/ADIPOQ	5
BP	GO:0060348	bone development	6/380	215/18870	0.266452880111005	0.615475543660208	0.561646474123488	CLDN18/FREM1/CYP26B1/DLX5/PITX2/FGF4	6
BP	GO:0046849	bone remodeling	3/380	89/18870	0.266583270005999	0.615475543660208	0.561646474123488	CLDN18/HAMP/IL20RA	3
BP	GO:0050829	defense response to Gram-negative bacterium	3/380	89/18870	0.266583270005999	0.615475543660208	0.561646474123488	DMBT1/CHGA/DEFA5	3
BP	GO:0021515	cell differentiation in spinal cord	2/380	50/18870	0.266782075208657	0.615475543660208	0.561646474123488	LHX3/OLIG3	2
BP	GO:0030850	prostate gland development	2/380	50/18870	0.266782075208657	0.615475543660208	0.561646474123488	CYP19A1/HOXB13	2
BP	GO:0030865	cortical cytoskeleton organization	2/380	50/18870	0.266782075208657	0.615475543660208	0.561646474123488	NLGN1/FHOD3	2
BP	GO:0048066	developmental pigmentation	2/380	50/18870	0.266782075208657	0.615475543660208	0.561646474123488	OCA2/ADAMTS20	2
BP	GO:0089718	amino acid import across plasma membrane	2/380	50/18870	0.266782075208657	0.615475543660208	0.561646474123488	SLC6A14/SLC6A5	2
BP	GO:0015807	L-amino acid transport	3/380	90/18870	0.272042265952488	0.626756136475836	0.571940474017037	SLC7A10/SLC66A1L/SLC6A5	3
BP	GO:0006887	exocytosis	9/380	349/18870	0.272042424582086	0.626756136475836	0.571940474017037	CADPS/CHGA/ANXA3/CRHBP/RAB25/NLGN1/CDK5R2/SYT9/NLRP5	9
BP	GO:0071695	anatomical structure maturation	7/380	261/18870	0.274127464670066	0.626756136475836	0.571940474017037	TDRD5/SIX3/TDRD1/FOXJ1/CDK5R2/HOXB13/IL21	7
BP	GO:0043407	negative regulation of MAP kinase activity	2/380	51/18870	0.274275128574607	0.626756136475836	0.571940474017037	SERPINB3/ADIPOQ	2
BP	GO:0048013	ephrin receptor signaling pathway	2/380	51/18870	0.274275128574607	0.626756136475836	0.571940474017037	EPHA6/EPHA5	2
BP	GO:0050885	neuromuscular process controlling balance	2/380	51/18870	0.274275128574607	0.626756136475836	0.571940474017037	HMX3/IGDCC3	2
BP	GO:0051235	maintenance of location	9/380	350/18870	0.274723278940902	0.626756136475836	0.571940474017037	SLC30A8/HTR2B/SMIM22/HTR2C/MCOLN3/TRPA1/IGSF11/FTHL17/CIDEA	9
BP	GO:0050679	positive regulation of epithelial cell proliferation	6/380	218/18870	0.27672593450537	0.626756136475836	0.571940474017037	MMP12/HTR2B/EYA1/DLX5/REG3A/HMX2	6
BP	GO:1903828	negative regulation of protein localization	6/380	218/18870	0.27672593450537	0.626756136475836	0.571940474017037	CLDN18/CHGA/PKIA/MTNR1B/LNCPRESS1/ADIPOQ	6
BP	GO:0006936	muscle contraction	9/380	351/18870	0.277411883170776	0.626756136475836	0.571940474017037	CHGA/HTR2B/NMU/P2RX2/HCN4/SCN1A/BMP10/MYH4/TACR3	9
BP	GO:0045132	meiotic chromosome segregation	3/380	91/18870	0.27751325250509	0.626756136475836	0.571940474017037	TEX15/TERB2/FMN2	3
BP	GO:0045824	negative regulation of innate immune response	3/380	91/18870	0.27751325250509	0.626756136475836	0.571940474017037	MMP12/NLRP4/SERPINB4	3
BP	GO:0001767	establishment of lymphocyte polarity	1/380	16/18870	0.277923211272842	0.626756136475836	0.571940474017037	CYP26B1	1
BP	GO:0002713	negative regulation of B cell mediated immunity	1/380	16/18870	0.277923211272842	0.626756136475836	0.571940474017037	FOXJ1	1
BP	GO:0002890	negative regulation of immunoglobulin mediated immune response	1/380	16/18870	0.277923211272842	0.626756136475836	0.571940474017037	FOXJ1	1
BP	GO:0006474	N-terminal protein amino acid acetylation	1/380	16/18870	0.277923211272842	0.626756136475836	0.571940474017037	NAA11	1
BP	GO:0007158	neuron cell-cell adhesion	1/380	16/18870	0.277923211272842	0.626756136475836	0.571940474017037	NLGN1	1
BP	GO:0009074	aromatic amino acid family catabolic process	1/380	16/18870	0.277923211272842	0.626756136475836	0.571940474017037	HPD	1
BP	GO:0016114	terpenoid biosynthetic process	1/380	16/18870	0.277923211272842	0.626756136475836	0.571940474017037	CYP1A1	1
BP	GO:0030852	regulation of granulocyte differentiation	1/380	16/18870	0.277923211272842	0.626756136475836	0.571940474017037	ADIPOQ	1
BP	GO:0031645	negative regulation of nervous system process	1/380	16/18870	0.277923211272842	0.626756136475836	0.571940474017037	MTNR1B	1
BP	GO:0033275	actin-myosin filament sliding	1/380	16/18870	0.277923211272842	0.626756136475836	0.571940474017037	MYH4	1
BP	GO:0043584	nose development	1/380	16/18870	0.277923211272842	0.626756136475836	0.571940474017037	DLX5	1
BP	GO:0045869	negative regulation of single stranded viral RNA replication via double stranded DNA intermediate	1/380	16/18870	0.277923211272842	0.626756136475836	0.571940474017037	HMGA2	1
BP	GO:0048172	regulation of short-term neuronal synaptic plasticity	1/380	16/18870	0.277923211272842	0.626756136475836	0.571940474017037	GRIK2	1
BP	GO:0050802	circadian sleep/wake cycle	sleep	1/380	16/18870	0.277923211272842	0.626756136475836	0.571940474017037	MTNR1B	1
BP	GO:0051969	regulation of transmission of nerve impulse	1/380	16/18870	0.277923211272842	0.626756136475836	0.571940474017037	MTNR1B	1
BP	GO:0060044	negative regulation of cardiac muscle cell proliferation	1/380	16/18870	0.277923211272842	0.626756136475836	0.571940474017037	KCNK2	1
BP	GO:0061101	neuroendocrine cell differentiation	1/380	16/18870	0.277923211272842	0.626756136475836	0.571940474017037	LHX3	1
BP	GO:0097091	synaptic vesicle clustering	1/380	16/18870	0.277923211272842	0.626756136475836	0.571940474017037	NLGN1	1
BP	GO:1900006	positive regulation of dendrite development	1/380	16/18870	0.277923211272842	0.626756136475836	0.571940474017037	LRP8	1
BP	GO:1901142	insulin metabolic process	1/380	16/18870	0.277923211272842	0.626756136475836	0.571940474017037	SLC30A8	1
BP	GO:1905664	regulation of calcium ion import across plasma membrane	1/380	16/18870	0.277923211272842	0.626756136475836	0.571940474017037	CALCR	1
BP	GO:2000696	regulation of epithelial cell differentiation involved in kidney development	1/380	16/18870	0.277923211272842	0.626756136475836	0.571940474017037	PROM1	1
BP	GO:2001212	regulation of vasculogenesis	1/380	16/18870	0.277923211272842	0.626756136475836	0.571940474017037	TMEM100	1
BP	GO:0070588	calcium ion transmembrane transport	9/380	352/18870	0.280108077015485	0.630525783498556	0.575380430292813	HTR2B/HTR2C/MCOLN3/TRPA1/P2RX2/CALCR/TRPC7/SCN1A/CHRNA9	9
BP	GO:0030879	mammary gland development	4/380	133/18870	0.280133854794599	0.630525783498556	0.575380430292813	WNT7B/HOXB9/NRG3/CYP19A1	4
BP	GO:1904950	negative regulation of establishment of protein localization	4/380	133/18870	0.280133854794599	0.630525783498556	0.575380430292813	CHGA/PKIA/MTNR1B/ADIPOQ	4
BP	GO:0006636	unsaturated fatty acid biosynthetic process	2/380	52/18870	0.281764526792573	0.632573080303991	0.577248671921748	ELOVL4/ELOVL3	2
BP	GO:0060324	face development	2/380	52/18870	0.281764526792573	0.632573080303991	0.577248671921748	GRHL2/DLX5	2
BP	GO:0099172	presynapse organization	2/380	52/18870	0.281764526792573	0.632573080303991	0.577248671921748	SLITRK1/NLGN1	2
BP	GO:1901570	fatty acid derivative biosynthetic process	2/380	52/18870	0.281764526792573	0.632573080303991	0.577248671921748	ELOVL4/ELOVL3	2
BP	GO:1903510	mucopolysaccharide metabolic process	3/380	92/18870	0.282994880981574	0.634929052023237	0.579398591967928	ITIH5/TNFAIP6/NDST4	3
BP	GO:0030216	keratinocyte differentiation	5/380	177/18870	0.285495356367799	0.637849790455372	0.582063884617073	ACER1/KRT80/CYP26B1/GRHL2/REG3A	5
BP	GO:0002715	regulation of natural killer cell mediated immunity	2/380	53/18870	0.289247385469021	0.637849790455372	0.582063884617073	IL21/SERPINB4	2
BP	GO:0006778	porphyrin-containing compound metabolic process	2/380	53/18870	0.289247385469021	0.637849790455372	0.582063884617073	CYP1A2/CYP1A1	2
BP	GO:0007129	homologous chromosome pairing at meiosis	2/380	53/18870	0.289247385469021	0.637849790455372	0.582063884617073	TEX15/TERB2	2
BP	GO:0035315	hair cell differentiation	2/380	53/18870	0.289247385469021	0.637849790455372	0.582063884617073	MCOLN3/PITX2	2
BP	GO:0051155	positive regulation of striated muscle cell differentiation	2/380	53/18870	0.289247385469021	0.637849790455372	0.582063884617073	CYP26B1/BMP10	2
BP	GO:0060390	regulation of SMAD protein signal transduction	2/380	53/18870	0.289247385469021	0.637849790455372	0.582063884617073	VEPH1/BMP10	2
BP	GO:1904645	response to amyloid-beta	2/380	53/18870	0.289247385469021	0.637849790455372	0.582063884617073	MMP12/CALCR	2
BP	GO:0050708	regulation of protein secretion	7/380	266/18870	0.289838998677727	0.637849790455372	0.582063884617073	SAA1/CHGA/SLC30A8/MTNR1B/ADCY8/EPHA5/NEUROD1	7
BP	GO:0001956	positive regulation of neurotransmitter secretion	1/380	17/18870	0.292476578182586	0.637849790455372	0.582063884617073	NLGN1	1
BP	GO:0002921	negative regulation of humoral immune response	1/380	17/18870	0.292476578182586	0.637849790455372	0.582063884617073	FOXJ1	1
BP	GO:0008228	opsonization	1/380	17/18870	0.292476578182586	0.637849790455372	0.582063884617073	SFTPA1	1
BP	GO:0009068	aspartate family amino acid catabolic process	1/380	17/18870	0.292476578182586	0.637849790455372	0.582063884617073	SDS	1
BP	GO:0010612	regulation of cardiac muscle adaptation	1/380	17/18870	0.292476578182586	0.637849790455372	0.582063884617073	BMP10	1
BP	GO:0010831	positive regulation of myotube differentiation	1/380	17/18870	0.292476578182586	0.637849790455372	0.582063884617073	CYP26B1	1
BP	GO:0010919	regulation of inositol phosphate biosynthetic process	1/380	17/18870	0.292476578182586	0.637849790455372	0.582063884617073	AVPR1B	1
BP	GO:0021535	cell migration in hindbrain	1/380	17/18870	0.292476578182586	0.637849790455372	0.582063884617073	NHLH2	1
BP	GO:0030202	heparin metabolic process	1/380	17/18870	0.292476578182586	0.637849790455372	0.582063884617073	NDST4	1
BP	GO:0030322	stabilization of membrane potential	1/380	17/18870	0.292476578182586	0.637849790455372	0.582063884617073	KCNK2	1
BP	GO:0031268	pseudopodium organization	1/380	17/18870	0.292476578182586	0.637849790455372	0.582063884617073	RAB25	1
BP	GO:0031643	positive regulation of myelination	1/380	17/18870	0.292476578182586	0.637849790455372	0.582063884617073	ZNF488	1
BP	GO:0032274	gonadotropin secretion	1/380	17/18870	0.292476578182586	0.637849790455372	0.582063884617073	FOXD1	1
BP	GO:0032488	Cdc42 protein signal transduction	1/380	17/18870	0.292476578182586	0.637849790455372	0.582063884617073	RHOV	1
BP	GO:0032905	transforming growth factor beta1 production	1/380	17/18870	0.292476578182586	0.637849790455372	0.582063884617073	SERPINB7	1
BP	GO:0033623	regulation of integrin activation	1/380	17/18870	0.292476578182586	0.637849790455372	0.582063884617073	CDH17	1
BP	GO:0035092	sperm DNA condensation	1/380	17/18870	0.292476578182586	0.637849790455372	0.582063884617073	BRDT	1
BP	GO:0043129	surfactant homeostasis	1/380	17/18870	0.292476578182586	0.637849790455372	0.582063884617073	BPIFA1	1
BP	GO:0045198	establishment of epithelial cell apical/basal polarity	1/380	17/18870	0.292476578182586	0.637849790455372	0.582063884617073	LAMA1	1
BP	GO:0048268	clathrin coat assembly	1/380	17/18870	0.292476578182586	0.637849790455372	0.582063884617073	SNAP91	1
BP	GO:0048557	embryonic digestive tract morphogenesis	1/380	17/18870	0.292476578182586	0.637849790455372	0.582063884617073	SIX2	1
BP	GO:0055119	relaxation of cardiac muscle	1/380	17/18870	0.292476578182586	0.637849790455372	0.582063884617073	CHGA	1
BP	GO:0060080	inhibitory postsynaptic potential	1/380	17/18870	0.292476578182586	0.637849790455372	0.582063884617073	GRIK2	1
BP	GO:0060192	negative regulation of lipase activity	1/380	17/18870	0.292476578182586	0.637849790455372	0.582063884617073	ANXA8L1	1
BP	GO:0061003	positive regulation of dendritic spine morphogenesis	1/380	17/18870	0.292476578182586	0.637849790455372	0.582063884617073	LRP8	1
BP	GO:0072077	renal vesicle morphogenesis	1/380	17/18870	0.292476578182586	0.637849790455372	0.582063884617073	SIX2	1
BP	GO:0072109	glomerular mesangium development	1/380	17/18870	0.292476578182586	0.637849790455372	0.582063884617073	SERPINB7	1
BP	GO:0072224	metanephric glomerulus development	1/380	17/18870	0.292476578182586	0.637849790455372	0.582063884617073	ADIPOQ	1
BP	GO:0072578	neurotransmitter-gated ion channel clustering	1/380	17/18870	0.292476578182586	0.637849790455372	0.582063884617073	NLGN1	1
BP	GO:0080154	regulation of fertilization	1/380	17/18870	0.292476578182586	0.637849790455372	0.582063884617073	NLRP5	1
BP	GO:0120305	regulation of pigmentation	1/380	17/18870	0.292476578182586	0.637849790455372	0.582063884617073	ADAMTS20	1
BP	GO:1900120	regulation of receptor binding	1/380	17/18870	0.292476578182586	0.637849790455372	0.582063884617073	ADIPOQ	1
BP	GO:1901522	positive regulation of transcription from RNA polymerase II promoter involved in cellular response to chemical stimulus	1/380	17/18870	0.292476578182586	0.637849790455372	0.582063884617073	DLX5	1
BP	GO:1902165	regulation of intrinsic apoptotic signaling pathway in response to DNA damage by p53 class mediator	1/380	17/18870	0.292476578182586	0.637849790455372	0.582063884617073	MUC1	1
BP	GO:1903242	regulation of cardiac muscle hypertrophy in response to stress	1/380	17/18870	0.292476578182586	0.637849790455372	0.582063884617073	BMP10	1
BP	GO:1905962	glutamatergic neuron differentiation	1/380	17/18870	0.292476578182586	0.637849790455372	0.582063884617073	GRID2	1
BP	GO:0071772	response to BMP	5/380	179/18870	0.293288442006467	0.638826283675167	0.582954974408621	TNFAIP6/TMEM100/DLX5/FOXD1/BMP10	5
BP	GO:0071773	cellular response to BMP stimulus	5/380	179/18870	0.293288442006467	0.638826283675167	0.582954974408621	TNFAIP6/TMEM100/DLX5/FOXD1/BMP10	5
BP	GO:0051209	release of sequestered calcium ion into cytosol	4/380	136/18870	0.293637648639263	0.639152783865505	0.583252919115917	HTR2B/HTR2C/MCOLN3/TRPA1	4
BP	GO:0045104	intermediate filament cytoskeleton organization	3/380	94/18870	0.293984780039591	0.639152783865505	0.583252919115917	KRT80/KRT19/KRT12	3
BP	GO:0051781	positive regulation of cell division	3/380	94/18870	0.293984780039591	0.639152783865505	0.583252919115917	HTR2B/FGF5/FGF4	3
BP	GO:0045744	negative regulation of G protein-coupled receptor signaling pathway	2/380	54/18870	0.296720937259501	0.643109183967628	0.586863295174671	HTR2B/APLP1	2
BP	GO:0050873	brown fat cell differentiation	2/380	54/18870	0.296720937259501	0.643109183967628	0.586863295174671	SLC7A10/ADIPOQ	2
BP	GO:0061178	regulation of insulin secretion involved in cellular response to glucose stimulus	2/380	54/18870	0.296720937259501	0.643109183967628	0.586863295174671	ADCY8/EPHA5	2
BP	GO:0097479	synaptic vesicle localization	2/380	54/18870	0.296720937259501	0.643109183967628	0.586863295174671	NLGN1/SNAP91	2
BP	GO:0098703	calcium ion import across plasma membrane	2/380	54/18870	0.296720937259501	0.643109183967628	0.586863295174671	CALCR/SCN1A	2
BP	GO:0010466	negative regulation of peptidase activity	4/380	137/18870	0.298158245515519	0.644631721203916	0.588252672346991	ANXA8L1/SERPINB4/SERPINB3/SERPINB7	4
BP	GO:0051283	negative regulation of sequestering of calcium ion	4/380	137/18870	0.298158245515519	0.644631721203916	0.588252672346991	HTR2B/HTR2C/MCOLN3/TRPA1	4
BP	GO:0098659	inorganic cation import across plasma membrane	4/380	137/18870	0.298158245515519	0.644631721203916	0.588252672346991	HCN4/CALCR/SCN1A/SLC9A4	4
BP	GO:0099587	inorganic ion import across plasma membrane	4/380	137/18870	0.298158245515519	0.644631721203916	0.588252672346991	HCN4/CALCR/SCN1A/SLC9A4	4
BP	GO:0014033	neural crest cell differentiation	3/380	95/18870	0.299490464884109	0.645920123711332	0.589428392053478	HTR2B/SEMA3E/PITX2	3
BP	GO:0045103	intermediate filament-based process	3/380	95/18870	0.299490464884109	0.645920123711332	0.589428392053478	KRT80/KRT19/KRT12	3
BP	GO:0045638	negative regulation of myeloid cell differentiation	3/380	95/18870	0.299490464884109	0.645920123711332	0.589428392053478	CLDN18/TNFAIP6/ADIPOQ	3
BP	GO:0072091	regulation of stem cell proliferation	3/380	95/18870	0.299490464884109	0.645920123711332	0.589428392053478	HMGA2/HMX2/FGF4	3
BP	GO:0002455	humoral immune response mediated by circulating immunoglobulin	2/380	55/18870	0.304182528345466	0.65193305093583	0.594915432780908	C9/FOXJ1	2
BP	GO:0002686	negative regulation of leukocyte migration	2/380	55/18870	0.304182528345466	0.65193305093583	0.594915432780908	TNFAIP6/CYP19A1	2
BP	GO:0070988	demethylation	2/380	55/18870	0.304182528345466	0.65193305093583	0.594915432780908	CYP1A2/CYP3A4	2
BP	GO:0001910	regulation of leukocyte mediated cytotoxicity	3/380	96/18870	0.305001620492027	0.65193305093583	0.594915432780908	CD1A/IL21/SERPINB4	3
BP	GO:0016079	synaptic vesicle exocytosis	3/380	96/18870	0.305001620492027	0.65193305093583	0.594915432780908	CADPS/NLGN1/SYT9	3
BP	GO:0002923	regulation of humoral immune response mediated by circulating immunoglobulin	1/380	18/18870	0.306737380192378	0.65193305093583	0.594915432780908	FOXJ1	1
BP	GO:0006957	complement activation	alternative pathway	1/380	18/18870	0.306737380192378	0.65193305093583	0.594915432780908	C9	1
BP	GO:0006977	DNA damage response	signal transduction by p53 class mediator resulting in cell cycle arrest	1/380	18/18870	0.306737380192378	0.65193305093583	0.594915432780908	MUC1	1
BP	GO:0006978	DNA damage response	signal transduction by p53 class mediator resulting in transcription of p21 class mediator	1/380	18/18870	0.306737380192378	0.65193305093583	0.594915432780908	MUC1	1
BP	GO:0007625	grooming behavior	1/380	18/18870	0.306737380192378	0.65193305093583	0.594915432780908	NMU	1
BP	GO:0010310	regulation of hydrogen peroxide metabolic process	1/380	18/18870	0.306737380192378	0.65193305093583	0.594915432780908	HP	1
BP	GO:0010522	regulation of calcium ion transport into cytosol	1/380	18/18870	0.306737380192378	0.65193305093583	0.594915432780908	P2RX2	1
BP	GO:0030730	sequestering of triglyceride	1/380	18/18870	0.306737380192378	0.65193305093583	0.594915432780908	CIDEA	1
BP	GO:0036003	positive regulation of transcription from RNA polymerase II promoter in response to stress	1/380	18/18870	0.306737380192378	0.65193305093583	0.594915432780908	MUC1	1
BP	GO:0036035	osteoclast development	1/380	18/18870	0.306737380192378	0.65193305093583	0.594915432780908	CLDN18	1
BP	GO:0036499	PERK-mediated unfolded protein response	1/380	18/18870	0.306737380192378	0.65193305093583	0.594915432780908	AGR2	1
BP	GO:0042481	regulation of odontogenesis	1/380	18/18870	0.306737380192378	0.65193305093583	0.594915432780908	RSPO2	1
BP	GO:0042574	retinal metabolic process	1/380	18/18870	0.306737380192378	0.65193305093583	0.594915432780908	SDR16C5	1
BP	GO:0048339	paraxial mesoderm development	1/380	18/18870	0.306737380192378	0.65193305093583	0.594915432780908	DLL3	1
BP	GO:0051000	positive regulation of nitric-oxide synthase activity	1/380	18/18870	0.306737380192378	0.65193305093583	0.594915432780908	HTR2B	1
BP	GO:0072087	renal vesicle development	1/380	18/18870	0.306737380192378	0.65193305093583	0.594915432780908	SIX2	1
BP	GO:0086103	G protein-coupled receptor signaling pathway involved in heart process	1/380	18/18870	0.306737380192378	0.65193305093583	0.594915432780908	CHGA	1
BP	GO:0098751	bone cell development	1/380	18/18870	0.306737380192378	0.65193305093583	0.594915432780908	CLDN18	1
BP	GO:2000811	negative regulation of anoikis	1/380	18/18870	0.306737380192378	0.65193305093583	0.594915432780908	CEACAM6	1
BP	GO:0051282	regulation of sequestering of calcium ion	4/380	139/18870	0.307224036166737	0.652177339932898	0.595138356429594	HTR2B/HTR2C/MCOLN3/TRPA1	4
BP	GO:0060048	cardiac muscle contraction	4/380	139/18870	0.307224036166737	0.652177339932898	0.595138356429594	CHGA/HCN4/SCN1A/BMP10	4
BP	GO:0021675	nerve development	3/380	97/18870	0.310517010751651	0.658769160052928	0.601153660476371	NPTX1/SCN1A/GABRA5	3
BP	GO:0007163	establishment or maintenance of cell polarity	6/380	228/18870	0.311576499262981	0.659534571201572	0.601852129290151	WNT7B/RHOV/CYP26B1/ANKFN1/LAMA1/FOXJ1	6
BP	GO:0007632	visual behavior	2/380	56/18870	0.311629615004903	0.659534571201572	0.601852129290151	TTC36/PPP1R1B	2
BP	GO:0050433	regulation of catecholamine secretion	2/380	56/18870	0.311629615004903	0.659534571201572	0.601852129290151	CHGA/SYT9	2
BP	GO:0060997	dendritic spine morphogenesis	2/380	56/18870	0.311629615004903	0.659534571201572	0.601852129290151	LRP8/NLGN1	2
BP	GO:0035088	establishment or maintenance of apical/basal cell polarity	2/380	57/18870	0.319059760274471	0.668613365316194	0.61013689828917	LAMA1/FOXJ1	2
BP	GO:0060998	regulation of dendritic spine development	2/380	57/18870	0.319059760274471	0.668613365316194	0.61013689828917	LRP8/NLGN1	2
BP	GO:0061245	establishment or maintenance of bipolar cell polarity	2/380	57/18870	0.319059760274471	0.668613365316194	0.61013689828917	LAMA1/FOXJ1	2
BP	GO:0001502	cartilage condensation	1/380	19/18870	0.320711483498494	0.668613365316194	0.61013689828917	FGF4	1
BP	GO:0002283	neutrophil activation involved in immune response	1/380	19/18870	0.320711483498494	0.668613365316194	0.61013689828917	ANXA3	1
BP	GO:0002544	chronic inflammatory response	1/380	19/18870	0.320711483498494	0.668613365316194	0.61013689828917	CYP19A1	1
BP	GO:0007620	copulation	1/380	19/18870	0.320711483498494	0.668613365316194	0.61013689828917	TAC1	1
BP	GO:0010801	negative regulation of peptidyl-threonine phosphorylation	1/380	19/18870	0.320711483498494	0.668613365316194	0.61013689828917	TTC36	1
BP	GO:0015867	ATP transport	1/380	19/18870	0.320711483498494	0.668613365316194	0.61013689828917	CALHM3	1
BP	GO:0016553	base conversion or substitution editing	1/380	19/18870	0.320711483498494	0.668613365316194	0.61013689828917	ADAD1	1
BP	GO:0030540	female genitalia development	1/380	19/18870	0.320711483498494	0.668613365316194	0.61013689828917	CYP19A1	1
BP	GO:0032305	positive regulation of icosanoid secretion	1/380	19/18870	0.320711483498494	0.668613365316194	0.61013689828917	AVPR1B	1
BP	GO:0042053	regulation of dopamine metabolic process	1/380	19/18870	0.320711483498494	0.668613365316194	0.61013689828917	TACR3	1
BP	GO:0042772	DNA damage response	signal transduction resulting in transcription	1/380	19/18870	0.320711483498494	0.668613365316194	0.61013689828917	MUC1	1
BP	GO:0045091	regulation of single stranded viral RNA replication via double stranded DNA intermediate	1/380	19/18870	0.320711483498494	0.668613365316194	0.61013689828917	HMGA2	1
BP	GO:0045603	positive regulation of endothelial cell differentiation	1/380	19/18870	0.320711483498494	0.668613365316194	0.61013689828917	TMEM100	1
BP	GO:0045721	negative regulation of gluconeogenesis	1/380	19/18870	0.320711483498494	0.668613365316194	0.61013689828917	ADIPOQ	1
BP	GO:0048266	behavioral response to pain	1/380	19/18870	0.320711483498494	0.668613365316194	0.61013689828917	P2RX2	1
BP	GO:0050884	neuromuscular process controlling posture	1/380	19/18870	0.320711483498494	0.668613365316194	0.61013689828917	SCN1A	1
BP	GO:0055003	cardiac myofibril assembly	1/380	19/18870	0.320711483498494	0.668613365316194	0.61013689828917	FHOD3	1
BP	GO:0060231	mesenchymal to epithelial transition	1/380	19/18870	0.320711483498494	0.668613365316194	0.61013689828917	SIX2	1
BP	GO:0061298	retina vasculature development in camera-type eye	1/380	19/18870	0.320711483498494	0.668613365316194	0.61013689828917	LAMA1	1
BP	GO:0071391	cellular response to estrogen stimulus	1/380	19/18870	0.320711483498494	0.668613365316194	0.61013689828917	CRHBP	1
BP	GO:1900242	regulation of synaptic vesicle endocytosis	1/380	19/18870	0.320711483498494	0.668613365316194	0.61013689828917	NLGN1	1
BP	GO:1903427	negative regulation of reactive oxygen species biosynthetic process	1/380	19/18870	0.320711483498494	0.668613365316194	0.61013689828917	PAGE4	1
BP	GO:0001889	liver development	4/380	142/18870	0.320873441776138	0.668613365316194	0.61013689828917	CYP1A1/UGT1A8/UGT1A10/NKX2-8	4
BP	GO:0006942	regulation of striated muscle contraction	3/380	99/18870	0.32155566533506	0.669240112491534	0.610708830585786	CHGA/HCN4/BMP10	3
BP	GO:1903312	negative regulation of mRNA metabolic process	3/380	99/18870	0.32155566533506	0.669240112491534	0.610708830585786	IGF2BP3/PKP3/BOLL	3
BP	GO:0009306	protein secretion	9/380	368/18870	0.324147220594351	0.674233904603188	0.615265869059381	SAA1/CHGA/SLC30A8/MTNR1B/GPR119/CBLN4/ADCY8/EPHA5/NEUROD1	9
BP	GO:0008217	regulation of blood pressure	5/380	187/18870	0.32478709616752	0.675164644817433	0.61611520737191	CHGA/AVPR1B/P2RX2/TACR3/ADIPOQ	5
BP	GO:0051208	sequestering of calcium ion	4/380	143/18870	0.325433946633092	0.67610877367408	0.616976763365347	HTR2B/HTR2C/MCOLN3/TRPA1	4
BP	GO:0001706	endoderm formation	2/380	58/18870	0.326470630700824	0.676260592165992	0.61711530391593	HMGA2/NR0B1	2
BP	GO:0002707	negative regulation of lymphocyte mediated immunity	2/380	58/18870	0.326470630700824	0.676260592165992	0.61711530391593	FOXJ1/SERPINB4	2
BP	GO:0033866	nucleoside bisphosphate biosynthetic process	2/380	58/18870	0.326470630700824	0.676260592165992	0.61711530391593	ELOVL4/ELOVL3	2
BP	GO:0034030	ribonucleoside bisphosphate biosynthetic process	2/380	58/18870	0.326470630700824	0.676260592165992	0.61711530391593	ELOVL4/ELOVL3	2
BP	GO:0034033	purine nucleoside bisphosphate biosynthetic process	2/380	58/18870	0.326470630700824	0.676260592165992	0.61711530391593	ELOVL4/ELOVL3	2
BP	GO:0035592	establishment of protein localization to extracellular region	9/380	369/18870	0.326947603693889	0.676318026984782	0.617167715524803	SAA1/CHGA/SLC30A8/MTNR1B/GPR119/CBLN4/ADCY8/EPHA5/NEUROD1	9
BP	GO:0071901	negative regulation of protein serine/threonine kinase activity	3/380	100/18870	0.327076572183863	0.676318026984782	0.617167715524803	PKIA/SERPINB3/ADIPOQ	3
BP	GO:2000177	regulation of neural precursor cell proliferation	3/380	100/18870	0.327076572183863	0.676318026984782	0.617167715524803	SIX3/VAX1/FOXG1	3
BP	GO:0001894	tissue homeostasis	7/380	279/18870	0.331557044804733	0.678217872801449	0.618901402127464	CLDN18/HAMP/PROM1/MUC2/IL20RA/TFF2/NEUROD1	7
BP	GO:0060249	anatomical structure homeostasis	7/380	279/18870	0.331557044804733	0.678217872801449	0.618901402127464	CLDN18/HAMP/PROM1/MUC2/IL20RA/TFF2/NEUROD1	7
BP	GO:0010718	positive regulation of epithelial to mesenchymal transition	2/380	59/18870	0.333859993178941	0.678217872801449	0.618901402127464	SERPINB3/ALX1	2
BP	GO:0043616	keratinocyte proliferation	2/380	59/18870	0.333859993178941	0.678217872801449	0.618901402127464	SDR16C5/REG3A	2
BP	GO:0051289	protein homotetramerization	2/380	59/18870	0.333859993178941	0.678217872801449	0.618901402127464	TRPA1/DEFA5	2
BP	GO:0051480	regulation of cytosolic calcium ion concentration	2/380	59/18870	0.333859993178941	0.678217872801449	0.618901402127464	TRPC7/ADCY8	2
BP	GO:0060038	cardiac muscle cell proliferation	2/380	59/18870	0.333859993178941	0.678217872801449	0.618901402127464	KCNK2/BMP10	2
BP	GO:0098900	regulation of action potential	2/380	59/18870	0.333859993178941	0.678217872801449	0.618901402127464	MTNR1B/HCN4	2
BP	GO:0002029	desensitization of G protein-coupled receptor signaling pathway	1/380	20/18870	0.334404636979507	0.678217872801449	0.618901402127464	HTR2B	1
BP	GO:0002643	regulation of tolerance induction	1/380	20/18870	0.334404636979507	0.678217872801449	0.618901402127464	FOXJ1	1
BP	GO:0006309	apoptotic DNA fragmentation	1/380	20/18870	0.334404636979507	0.678217872801449	0.618901402127464	CIDEA	1
BP	GO:0006670	sphingosine metabolic process	1/380	20/18870	0.334404636979507	0.678217872801449	0.618901402127464	ACER1	1
BP	GO:0021516	dorsal spinal cord development	1/380	20/18870	0.334404636979507	0.678217872801449	0.618901402127464	LHX3	1
BP	GO:0031053	primary miRNA processing	1/380	20/18870	0.334404636979507	0.678217872801449	0.618901402127464	LIN28B	1
BP	GO:0032098	regulation of appetite	1/380	20/18870	0.334404636979507	0.678217872801449	0.618901402127464	HTR2C	1
BP	GO:0032303	regulation of icosanoid secretion	1/380	20/18870	0.334404636979507	0.678217872801449	0.618901402127464	AVPR1B	1
BP	GO:0032515	negative regulation of phosphoprotein phosphatase activity	1/380	20/18870	0.334404636979507	0.678217872801449	0.618901402127464	PPP1R1B	1
BP	GO:0032634	interleukin-5 production	1/380	20/18870	0.334404636979507	0.678217872801449	0.618901402127464	SCGB1A1	1
BP	GO:0032674	regulation of interleukin-5 production	1/380	20/18870	0.334404636979507	0.678217872801449	0.618901402127464	SCGB1A1	1
BP	GO:0038092	nodal signaling pathway	1/380	20/18870	0.334404636979507	0.678217872801449	0.618901402127464	WIF1	1
BP	GO:0039692	single stranded viral RNA replication via double stranded DNA intermediate	1/380	20/18870	0.334404636979507	0.678217872801449	0.618901402127464	HMGA2	1
BP	GO:0042069	regulation of catecholamine metabolic process	1/380	20/18870	0.334404636979507	0.678217872801449	0.618901402127464	TACR3	1
BP	GO:0043586	tongue development	1/380	20/18870	0.334404636979507	0.678217872801449	0.618901402127464	CYP26B1	1
BP	GO:0045953	negative regulation of natural killer cell mediated cytotoxicity	1/380	20/18870	0.334404636979507	0.678217872801449	0.618901402127464	SERPINB4	1
BP	GO:0055093	response to hyperoxia	1/380	20/18870	0.334404636979507	0.678217872801449	0.618901402127464	CYP1A1	1
BP	GO:0060340	positive regulation of type I interferon-mediated signaling pathway	1/380	20/18870	0.334404636979507	0.678217872801449	0.618901402127464	MMP12	1
BP	GO:0070525	tRNA threonylcarbamoyladenosine metabolic process	1/380	20/18870	0.334404636979507	0.678217872801449	0.618901402127464	CTAG2	1
BP	GO:0071397	cellular response to cholesterol	1/380	20/18870	0.334404636979507	0.678217872801449	0.618901402127464	LRP8	1
BP	GO:0097154	GABAergic neuron differentiation	1/380	20/18870	0.334404636979507	0.678217872801449	0.618901402127464	DLX2	1
BP	GO:1900037	regulation of cellular response to hypoxia	1/380	20/18870	0.334404636979507	0.678217872801449	0.618901402127464	KCNK2	1
BP	GO:1901317	regulation of flagellated sperm motility	1/380	20/18870	0.334404636979507	0.678217872801449	0.618901402127464	TACR3	1
BP	GO:1904862	inhibitory synapse assembly	1/380	20/18870	0.334404636979507	0.678217872801449	0.618901402127464	CBLN4	1
BP	GO:2001014	regulation of skeletal muscle cell differentiation	1/380	20/18870	0.334404636979507	0.678217872801449	0.618901402127464	CYP26B1	1
BP	GO:0061008	hepaticobiliary system development	4/380	145/18870	0.33456686743212	0.678217872801449	0.618901402127464	CYP1A1/UGT1A8/UGT1A10/NKX2-8	4
BP	GO:0008202	steroid metabolic process	8/380	327/18870	0.338518199768544	0.685831618353245	0.625849254707616	CYP1A2/CYP26B1/CYP24A1/CYP3A4/CYP19A1/CYP1A1/UGT1A8/NR0B1	8
BP	GO:0001508	action potential	4/380	146/18870	0.339137929414358	0.686690706471426	0.626633207567331	MTNR1B/GRIK2/HCN4/SCN1A	4
BP	GO:0002011	morphogenesis of an epithelial sheet	2/380	60/18870	0.341225711875254	0.688534228275024	0.628315496216533	MMP12/LAMA1	2
BP	GO:0007566	embryo implantation	2/380	60/18870	0.341225711875254	0.688534228275024	0.628315496216533	HMX3/SCGB1A1	2
BP	GO:0032387	negative regulation of intracellular transport	2/380	60/18870	0.341225711875254	0.688534228275024	0.628315496216533	PKIA/ADIPOQ	2
BP	GO:0045604	regulation of epidermal cell differentiation	2/380	60/18870	0.341225711875254	0.688534228275024	0.628315496216533	GRHL2/REG3A	2
BP	GO:0060193	positive regulation of lipase activity	2/380	60/18870	0.341225711875254	0.688534228275024	0.628315496216533	HTR2B/AVPR1B	2
BP	GO:1902305	regulation of sodium ion transmembrane transport	2/380	60/18870	0.341225711875254	0.688534228275024	0.628315496216533	FXYD3/BPIFA1	2
BP	GO:0051651	maintenance of location in cell	6/380	237/18870	0.343527132364219	0.689632602918962	0.62931780776634	SLC30A8/HTR2B/HTR2C/MCOLN3/TRPA1/FTHL17	6
BP	GO:0006885	regulation of pH	3/380	103/18870	0.343631949954233	0.689632602918962	0.62931780776634	OCA2/CCKBR/SLC9A4	3
BP	GO:0035282	segmentation	3/380	103/18870	0.343631949954233	0.689632602918962	0.62931780776634	TDRD5/DLL3/TDRD1	3
BP	GO:0099175	regulation of postsynapse organization	3/380	103/18870	0.343631949954233	0.689632602918962	0.62931780776634	LRP8/NLGN1/GRID2	3
BP	GO:0044282	small molecule catabolic process	9/380	375/18870	0.343841995289914	0.689632602918962	0.62931780776634	TKTL1/CYP26B1/HPD/CYP24A1/SDS/CYP3A4/CYP1A1/ALDH3B2/ADIPOQ	9
BP	GO:0021700	developmental maturation	8/380	330/18870	0.347582789499583	0.689632602918962	0.62931780776634	TDRD5/SIX3/NLGN1/TDRD1/FOXJ1/CDK5R2/HOXB13/IL21	8
BP	GO:0048545	response to steroid hormone	8/380	330/18870	0.347582789499583	0.689632602918962	0.62931780776634	WNT7B/ANXA3/SSTR3/CALCR/SST/NR0B1/SCGB1A1/ADIPOQ	8
BP	GO:0002716	negative regulation of natural killer cell mediated immunity	1/380	21/18870	0.347822474536419	0.689632602918962	0.62931780776634	SERPINB4	1
BP	GO:0006067	ethanol metabolic process	1/380	21/18870	0.347822474536419	0.689632602918962	0.62931780776634	ALDH3B2	1
BP	GO:0006907	pinocytosis	1/380	21/18870	0.347822474536419	0.689632602918962	0.62931780776634	PROM2	1
BP	GO:0009190	cyclic nucleotide biosynthetic process	1/380	21/18870	0.347822474536419	0.689632602918962	0.62931780776634	ADCY8	1
BP	GO:0016075	rRNA catabolic process	1/380	21/18870	0.347822474536419	0.689632602918962	0.62931780776634	ERN2	1
BP	GO:0022401	negative adaptation of signaling pathway	1/380	21/18870	0.347822474536419	0.689632602918962	0.62931780776634	HTR2B	1
BP	GO:0032616	interleukin-13 production	1/380	21/18870	0.347822474536419	0.689632602918962	0.62931780776634	SCGB1A1	1
BP	GO:0032656	regulation of interleukin-13 production	1/380	21/18870	0.347822474536419	0.689632602918962	0.62931780776634	SCGB1A1	1
BP	GO:0033005	positive regulation of mast cell activation	1/380	21/18870	0.347822474536419	0.689632602918962	0.62931780776634	HAVCR1	1
BP	GO:0044030	regulation of DNA methylation	1/380	21/18870	0.347822474536419	0.689632602918962	0.62931780776634	GRHL2	1
BP	GO:0046514	ceramide catabolic process	1/380	21/18870	0.347822474536419	0.689632602918962	0.62931780776634	ACER1	1
BP	GO:0050765	negative regulation of phagocytosis	1/380	21/18870	0.347822474536419	0.689632602918962	0.62931780776634	ADIPOQ	1
BP	GO:0050961	detection of temperature stimulus involved in sensory perception	1/380	21/18870	0.347822474536419	0.689632602918962	0.62931780776634	GRIK2	1
BP	GO:0060004	reflex	1/380	21/18870	0.347822474536419	0.689632602918962	0.62931780776634	ZPLD1	1
BP	GO:0060445	branching involved in salivary gland morphogenesis	1/380	21/18870	0.347822474536419	0.689632602918962	0.62931780776634	LAMA1	1
BP	GO:0060973	cell migration involved in heart development	1/380	21/18870	0.347822474536419	0.689632602918962	0.62931780776634	PITX2	1
BP	GO:0071605	monocyte chemotactic protein-1 production	1/380	21/18870	0.347822474536419	0.689632602918962	0.62931780776634	ADIPOQ	1
BP	GO:0071637	regulation of monocyte chemotactic protein-1 production	1/380	21/18870	0.347822474536419	0.689632602918962	0.62931780776634	ADIPOQ	1
BP	GO:0090189	regulation of branching involved in ureteric bud morphogenesis	1/380	21/18870	0.347822474536419	0.689632602918962	0.62931780776634	SIX2	1
BP	GO:2001044	regulation of integrin-mediated signaling pathway	1/380	21/18870	0.347822474536419	0.689632602918962	0.62931780776634	LAMA1	1
BP	GO:0006940	regulation of smooth muscle contraction	2/380	61/18870	0.348565745233481	0.689632602918962	0.62931780776634	NMU/TACR3	2
BP	GO:0019755	one-carbon compound transport	2/380	61/18870	0.348565745233481	0.689632602918962	0.62931780776634	CA4/AQP6	2
BP	GO:0034113	heterotypic cell-cell adhesion	2/380	61/18870	0.348565745233481	0.689632602918962	0.62931780776634	CEACAM6/ADIPOQ	2
BP	GO:0048599	oocyte development	2/380	61/18870	0.348565745233481	0.689632602918962	0.62931780776634	TDRD5/TDRD1	2
BP	GO:0050432	catecholamine secretion	2/380	61/18870	0.348565745233481	0.689632602918962	0.62931780776634	CHGA/SYT9	2
BP	GO:1905517	macrophage migration	2/380	61/18870	0.348565745233481	0.689632602918962	0.62931780776634	SAA1/CYP19A1	2
BP	GO:0006486	protein glycosylation	5/380	193/18870	0.348648685545237	0.689632602918962	0.62931780776634	B3GALT2/GALNT5/GCNT3/B3GALT5/A4GNT	5
BP	GO:0043413	macromolecule glycosylation	5/380	193/18870	0.348648685545237	0.689632602918962	0.62931780776634	B3GALT2/GALNT5/GCNT3/B3GALT5/A4GNT	5
BP	GO:0071692	protein localization to extracellular region	9/380	377/18870	0.349504624462907	0.690936184360754	0.630507378867998	SAA1/CHGA/SLC30A8/MTNR1B/GPR119/CBLN4/ADCY8/EPHA5/NEUROD1	9
BP	GO:0070252	actin-mediated cell contraction	3/380	105/18870	0.354651826121907	0.700716924471719	0.639432702147251	HCN4/SCN1A/MYH4	3
BP	GO:0033013	tetrapyrrole metabolic process	2/380	62/18870	0.355878143061077	0.700965990873434	0.639659985372047	CYP1A2/CYP1A1	2
BP	GO:0090303	positive regulation of wound healing	2/380	62/18870	0.355878143061077	0.700965990873434	0.639659985372047	DUOX2/REG3A	2
BP	GO:0097120	receptor localization to synapse	2/380	62/18870	0.355878143061077	0.700965990873434	0.639659985372047	NPTX1/NLGN1	2
BP	GO:1903053	regulation of extracellular matrix organization	2/380	62/18870	0.355878143061077	0.700965990873434	0.639659985372047	LAMA1/ANGPTL7	2
BP	GO:0055001	muscle cell development	5/380	195/18870	0.356628381544546	0.700965990873434	0.639659985372047	KRT19/FHOD3/P2RX2/BMP10/SGCZ	5
BP	GO:0008584	male gonad development	4/380	150/18870	0.357437433969795	0.700965990873434	0.639659985372047	NR0B1/NHLH2/PRPS1L1/ZFP42	4
BP	GO:0006813	potassium ion transport	6/380	241/18870	0.357838886616386	0.700965990873434	0.639659985372047	FXYD3/HCN4/KCNK2/KCNG3/SLC9A4/KCNV1	6
BP	GO:0030316	osteoclast differentiation	3/380	106/18870	0.36015349516889	0.700965990873434	0.639659985372047	CLDN18/TNFAIP6/CALCR	3
BP	GO:0032526	response to retinoic acid	3/380	106/18870	0.36015349516889	0.700965990873434	0.639659985372047	WNT7B/CYP26B1/BRINP3	3
BP	GO:0060291	long-term synaptic potentiation	3/380	106/18870	0.36015349516889	0.700965990873434	0.639659985372047	MPP2/IGSF11/ADCY8	3
BP	GO:1901890	positive regulation of cell junction assembly	3/380	106/18870	0.36015349516889	0.700965990873434	0.639659985372047	SLITRK1/NLGN1/GRID2	3
BP	GO:0001832	blastocyst growth	1/380	22/18870	0.360970517386234	0.700965990873434	0.639659985372047	SALL4	1
BP	GO:0007530	sex determination	1/380	22/18870	0.360970517386234	0.700965990873434	0.639659985372047	NR0B1	1
BP	GO:0015669	gas transport	1/380	22/18870	0.360970517386234	0.700965990873434	0.639659985372047	AQP6	1
BP	GO:0030220	platelet formation	1/380	22/18870	0.360970517386234	0.700965990873434	0.639659985372047	CLEC1B	1
BP	GO:0030431	sleep	1/380	22/18870	0.360970517386234	0.700965990873434	0.639659985372047	MTNR1B	1
BP	GO:0033762	response to glucagon	1/380	22/18870	0.360970517386234	0.700965990873434	0.639659985372047	ADCY8	1
BP	GO:0034312	diol biosynthetic process	1/380	22/18870	0.360970517386234	0.700965990873434	0.639659985372047	ACER1	1
BP	GO:0035313	wound healing	spreading of epidermal cells	1/380	22/18870	0.360970517386234	0.700965990873434	0.639659985372047	MMP12	1
BP	GO:0046519	sphingoid metabolic process	1/380	22/18870	0.360970517386234	0.700965990873434	0.639659985372047	ACER1	1
BP	GO:0048169	regulation of long-term neuronal synaptic plasticity	1/380	22/18870	0.360970517386234	0.700965990873434	0.639659985372047	GRIK2	1
BP	GO:0051923	sulfation	1/380	22/18870	0.360970517386234	0.700965990873434	0.639659985372047	HS3ST5	1
BP	GO:0060008	Sertoli cell differentiation	1/380	22/18870	0.360970517386234	0.700965990873434	0.639659985372047	NR0B1	1
BP	GO:0060339	negative regulation of type I interferon-mediated signaling pathway	1/380	22/18870	0.360970517386234	0.700965990873434	0.639659985372047	MMP12	1
BP	GO:0071305	cellular response to vitamin D	1/380	22/18870	0.360970517386234	0.700965990873434	0.639659985372047	CYP24A1	1
BP	GO:0072234	metanephric nephron tubule development	1/380	22/18870	0.360970517386234	0.700965990873434	0.639659985372047	WNT7B	1
BP	GO:0086012	membrane depolarization during cardiac muscle cell action potential	1/380	22/18870	0.360970517386234	0.700965990873434	0.639659985372047	HCN4	1
BP	GO:0098801	regulation of renal system process	1/380	22/18870	0.360970517386234	0.700965990873434	0.639659985372047	ADIPOQ	1
BP	GO:1900118	negative regulation of execution phase of apoptosis	1/380	22/18870	0.360970517386234	0.700965990873434	0.639659985372047	CIDEA	1
BP	GO:2000679	positive regulation of transcription regulatory region DNA binding	1/380	22/18870	0.360970517386234	0.700965990873434	0.639659985372047	NEUROD1	1
BP	GO:2000831	regulation of steroid hormone secretion	1/380	22/18870	0.360970517386234	0.700965990873434	0.639659985372047	CYP19A1	1
BP	GO:0046546	development of primary male sexual characteristics	4/380	151/18870	0.362012902391717	0.702601368635252	0.641152334114813	NR0B1/NHLH2/PRPS1L1/ZFP42	4
BP	GO:0006687	glycosphingolipid metabolic process	2/380	63/18870	0.363161043694292	0.703273787154123	0.641765943370534	B3GALT2/UGT8	2
BP	GO:0032757	positive regulation of interleukin-8 production	2/380	63/18870	0.363161043694292	0.703273787154123	0.641765943370534	ADIPOQ/DEFA5	2
BP	GO:0042058	regulation of epidermal growth factor receptor signaling pathway	2/380	63/18870	0.363161043694292	0.703273787154123	0.641765943370534	FAM83B/AGR2	2
BP	GO:0060113	inner ear receptor cell differentiation	2/380	63/18870	0.363161043694292	0.703273787154123	0.641765943370534	MCOLN3/GABRA5	2
BP	GO:0007369	gastrulation	5/380	197/18870	0.36461513033071	0.705700216398489	0.64398015877494	HMGA2/EYA1/SIX2/NR0B1/ADIPOQ	5
BP	GO:0060047	heart contraction	6/380	243/18870	0.365010764637669	0.70607650116515	0.64432353393361	CHGA/HCN4/SCN1A/BMP10/SGCZ/TACR3	6
BP	GO:0030593	neutrophil chemotaxis	3/380	107/18870	0.365648302128048	0.706920050780892	0.645093307277669	SAA1/CXCL5/TNFAIP6	3
BP	GO:1903531	negative regulation of secretion by cell	4/380	152/18870	0.366587348505422	0.708345267569122	0.646393875581668	CHGA/CRHBP/MTNR1B/ADIPOQ	4
BP	GO:0051962	positive regulation of nervous system development	7/380	290/18870	0.367511397256893	0.709739952104808	0.647666581963021	LRP8/SLITRK1/ZNF488/NLGN1/CHODL/GRID2/FOXG1	7
BP	GO:0051091	positive regulation of DNA-binding transcription factor activity	6/380	244/18870	0.36859959519256	0.7110790308119	0.648888545763465	LRP8/ANXA3/ADCY8/NHLH2/EPHA5/NEUROD1	6
BP	GO:0099504	synaptic vesicle cycle	5/380	198/18870	0.368610076103404	0.7110790308119	0.648888545763465	CADPS/NLGN1/SNAP91/SYT9/SH3GL3	5
BP	GO:0019229	regulation of vasoconstriction	2/380	64/18870	0.370412671239869	0.712190176260279	0.649902511191904	MTNR1B/AVPR1B	2
BP	GO:0035773	insulin secretion involved in cellular response to glucose stimulus	2/380	64/18870	0.370412671239869	0.712190176260279	0.649902511191904	ADCY8/EPHA5	2
BP	GO:0046530	photoreceptor cell differentiation	2/380	64/18870	0.370412671239869	0.712190176260279	0.649902511191904	PROM1/DLX2	2
BP	GO:0042063	gliogenesis	8/380	338/18870	0.371896654223008	0.712190176260279	0.649902511191904	LRP8/ZNF488/LIN28A/DLX2/CDK5R2/VAX1/FOXG1/FGF5	8
BP	GO:0006590	thyroid hormone generation	1/380	23/18870	0.373854176309899	0.712190176260279	0.649902511191904	DUOX2	1
BP	GO:0016338	calcium-independent cell-cell adhesion via plasma membrane cell-adhesion molecules	1/380	23/18870	0.373854176309899	0.712190176260279	0.649902511191904	CLDN18	1
BP	GO:0021533	cell differentiation in hindbrain	1/380	23/18870	0.373854176309899	0.712190176260279	0.649902511191904	GRID2	1
BP	GO:0021542	dentate gyrus development	1/380	23/18870	0.373854176309899	0.712190176260279	0.649902511191904	NEUROD1	1
BP	GO:0031629	synaptic vesicle fusion to presynaptic active zone membrane	1/380	23/18870	0.373854176309899	0.712190176260279	0.649902511191904	SYT9	1
BP	GO:0034105	positive regulation of tissue remodeling	1/380	23/18870	0.373854176309899	0.712190176260279	0.649902511191904	IL21	1
BP	GO:0034472	snRNA 3'-end processing	1/380	23/18870	0.373854176309899	0.712190176260279	0.649902511191904	SAGE1	1
BP	GO:0040019	positive regulation of embryonic development	1/380	23/18870	0.373854176309899	0.712190176260279	0.649902511191904	NLRP5	1
BP	GO:0043171	peptide catabolic process	1/380	23/18870	0.373854176309899	0.712190176260279	0.649902511191904	NAALADL1	1
BP	GO:0046058	cAMP metabolic process	1/380	23/18870	0.373854176309899	0.712190176260279	0.649902511191904	ADCY8	1
BP	GO:0046794	transport of virus	1/380	23/18870	0.373854176309899	0.712190176260279	0.649902511191904	CLEC4M	1
BP	GO:0046823	negative regulation of nucleocytoplasmic transport	1/380	23/18870	0.373854176309899	0.712190176260279	0.649902511191904	PKIA	1
BP	GO:0051590	positive regulation of neurotransmitter transport	1/380	23/18870	0.373854176309899	0.712190176260279	0.649902511191904	NLGN1	1
BP	GO:0060065	uterus development	1/380	23/18870	0.373854176309899	0.712190176260279	0.649902511191904	CYP19A1	1
BP	GO:0060392	negative regulation of SMAD protein signal transduction	1/380	23/18870	0.373854176309899	0.712190176260279	0.649902511191904	VEPH1	1
BP	GO:0071636	positive regulation of transforming growth factor beta production	1/380	23/18870	0.373854176309899	0.712190176260279	0.649902511191904	SERPINB7	1
BP	GO:0097164	ammonium ion metabolic process	1/380	23/18870	0.373854176309899	0.712190176260279	0.649902511191904	ENPP6	1
BP	GO:1902254	negative regulation of intrinsic apoptotic signaling pathway by p53 class mediator	1/380	23/18870	0.373854176309899	0.712190176260279	0.649902511191904	MUC1	1
BP	GO:2000193	positive regulation of fatty acid transport	1/380	23/18870	0.373854176309899	0.712190176260279	0.649902511191904	AVPR1B	1
BP	GO:0060537	muscle tissue development	10/380	433/18870	0.374858887897626	0.713716678042739	0.651295506173903	EYA1/CYP26B1/FHOD3/P2RX2/HCN4/KCNK2/BMP10/SGCZ/VAX1/VGLL2	10
BP	GO:0008037	cell recognition	4/380	154/18870	0.375730724129099	0.714601144156645	0.652102617487218	LY6K/CLEC4M/FOXG1/SFTPA1	4
BP	GO:0016125	sterol metabolic process	4/380	154/18870	0.375730724129099	0.714601144156645	0.652102617487218	CYP1A2/CYP26B1/CYP3A4/CYP19A1	4
BP	GO:0019751	polyol metabolic process	3/380	109/18870	0.376613418055611	0.715501267341302	0.652924016514599	ACER1/CYP3A4/AVPR1B	3
BP	GO:0032102	negative regulation of response to external stimulus	11/380	481/18870	0.37681943596761	0.715501267341302	0.652924016514599	MMP12/SAA1/TNFAIP6/HAMP/SEMA3E/NLRP4/CYP19A1/REG3A/GRID2/SERPINB4/ADIPOQ	11
BP	GO:0010812	negative regulation of cell-substrate adhesion	2/380	65/18870	0.377631332891448	0.715501267341302	0.652924016514599	MMP12/SEMA3E	2
BP	GO:0043903	regulation of biological process involved in symbiotic interaction	2/380	65/18870	0.377631332891448	0.715501267341302	0.652924016514599	HS3ST5/BPIFA1	2
BP	GO:0048255	mRNA stabilization	2/380	65/18870	0.377631332891448	0.715501267341302	0.652924016514599	IGF2BP3/BOLL	2
BP	GO:0055021	regulation of cardiac muscle tissue growth	2/380	65/18870	0.377631332891448	0.715501267341302	0.652924016514599	KCNK2/BMP10	2
BP	GO:0070192	chromosome organization involved in meiotic cell cycle	2/380	65/18870	0.377631332891448	0.715501267341302	0.652924016514599	TEX15/TERB2	2
BP	GO:0010469	regulation of signaling receptor activity	3/380	110/18870	0.382081827647223	0.720974985262628	0.657919006815232	CRHBP/NLGN1/CALCR	3
BP	GO:0014013	regulation of gliogenesis	3/380	110/18870	0.382081827647223	0.720974985262628	0.657919006815232	ZNF488/LIN28A/DLX2	3
BP	GO:0090263	positive regulation of canonical Wnt signaling pathway	3/380	110/18870	0.382081827647223	0.720974985262628	0.657919006815232	LYPD6/DLX5/RSPO2	3
BP	GO:0120034	positive regulation of plasma membrane bounded cell projection assembly	3/380	110/18870	0.382081827647223	0.720974985262628	0.657919006815232	NLGN1/MYO3A/PLPPR5	3
BP	GO:0007188	adenylate cyclase-modulating G protein-coupled receptor signaling pathway	6/380	248/18870	0.382966936467609	0.720974985262628	0.657919006815232	CHGA/APLP1/ADGRF4/GPR119/CALCR/ADCY8	6
BP	GO:0042446	hormone biosynthetic process	2/380	66/18870	0.3848154163188	0.720974985262628	0.657919006815232	DUOX2/CYP19A1	2
BP	GO:0044458	motile cilium assembly	2/380	66/18870	0.3848154163188	0.720974985262628	0.657919006815232	SPAG17/FOXJ1	2
BP	GO:0045682	regulation of epidermis development	2/380	66/18870	0.3848154163188	0.720974985262628	0.657919006815232	GRHL2/REG3A	2
BP	GO:0050909	sensory perception of taste	2/380	66/18870	0.3848154163188	0.720974985262628	0.657919006815232	P2RX2/CALHM3	2
BP	GO:0030010	establishment of cell polarity	4/380	156/18870	0.384862748951014	0.720974985262628	0.657919006815232	CYP26B1/ANKFN1/LAMA1/FOXJ1	4
BP	GO:0003091	renal water homeostasis	1/380	24/18870	0.386478753855515	0.720974985262628	0.657919006815232	AQP6	1
BP	GO:0007039	protein catabolic process in the vacuole	1/380	24/18870	0.386478753855515	0.720974985262628	0.657919006815232	CPA2	1
BP	GO:0010640	regulation of platelet-derived growth factor receptor signaling pathway	1/380	24/18870	0.386478753855515	0.720974985262628	0.657919006815232	ADIPOQ	1
BP	GO:0010923	negative regulation of phosphatase activity	1/380	24/18870	0.386478753855515	0.720974985262628	0.657919006815232	PPP1R1B	1
BP	GO:0016048	detection of temperature stimulus	1/380	24/18870	0.386478753855515	0.720974985262628	0.657919006815232	GRIK2	1
BP	GO:0023058	adaptation of signaling pathway	1/380	24/18870	0.386478753855515	0.720974985262628	0.657919006815232	HTR2B	1
BP	GO:0031338	regulation of vesicle fusion	1/380	24/18870	0.386478753855515	0.720974985262628	0.657919006815232	SYT9	1
BP	GO:0032288	myelin assembly	1/380	24/18870	0.386478753855515	0.720974985262628	0.657919006815232	UGT8	1
BP	GO:0032727	positive regulation of interferon-alpha production	1/380	24/18870	0.386478753855515	0.720974985262628	0.657919006815232	MMP12	1
BP	GO:0035357	peroxisome proliferator activated receptor signaling pathway	1/380	24/18870	0.386478753855515	0.720974985262628	0.657919006815232	ALOXE3	1
BP	GO:0036344	platelet morphogenesis	1/380	24/18870	0.386478753855515	0.720974985262628	0.657919006815232	CLEC1B	1
BP	GO:0042438	melanin biosynthetic process	1/380	24/18870	0.386478753855515	0.720974985262628	0.657919006815232	OCA2	1
BP	GO:0046426	negative regulation of receptor signaling pathway via JAK-STAT	1/380	24/18870	0.386478753855515	0.720974985262628	0.657919006815232	NEUROD1	1
BP	GO:0046716	muscle cell cellular homeostasis	1/380	24/18870	0.386478753855515	0.720974985262628	0.657919006815232	SGCZ	1
BP	GO:0072273	metanephric nephron morphogenesis	1/380	24/18870	0.386478753855515	0.720974985262628	0.657919006815232	SIX2	1
BP	GO:0099500	vesicle fusion to plasma membrane	1/380	24/18870	0.386478753855515	0.720974985262628	0.657919006815232	SYT9	1
BP	GO:2000114	regulation of establishment of cell polarity	1/380	24/18870	0.386478753855515	0.720974985262628	0.657919006815232	ANKFN1	1
BP	GO:2000209	regulation of anoikis	1/380	24/18870	0.386478753855515	0.720974985262628	0.657919006815232	CEACAM6	1
BP	GO:2001026	regulation of endothelial cell chemotaxis	1/380	24/18870	0.386478753855515	0.720974985262628	0.657919006815232	FGF4	1
BP	GO:0031341	regulation of cell killing	3/380	111/18870	0.387539576150485	0.722569804841685	0.659374344566125	CD1A/IL21/SERPINB4	3
BP	GO:0001655	urogenital system development	2/380	67/18870	0.391963387128069	0.729268041056412	0.665486757628836	CYP19A1/HOXB13	2
BP	GO:0006956	complement activation	2/380	67/18870	0.391963387128069	0.729268041056412	0.665486757628836	CFHR4/C9	2
BP	GO:0038034	signal transduction in absence of ligand	2/380	67/18870	0.391963387128069	0.729268041056412	0.665486757628836	EYA1/EYA4	2
BP	GO:0097192	extrinsic apoptotic signaling pathway in absence of ligand	2/380	67/18870	0.391963387128069	0.729268041056412	0.665486757628836	EYA1/EYA4	2
BP	GO:0045833	negative regulation of lipid metabolic process	3/380	112/18870	0.392985769787472	0.730782758974161	0.666868999354861	UGT1A8/NR0B1/CIDEA	3
BP	GO:0001666	response to hypoxia	7/380	298/18870	0.393835636852788	0.731975238197263	0.667957185161787	CA9/P2RX2/CYP1A1/KCNK2/FMN2/ADIPOQ/CLCA1	7
BP	GO:0042177	negative regulation of protein catabolic process	3/380	113/18870	0.398419536881777	0.73467858675091	0.670424100702335	TTC36/NELL1/FMN2	3
BP	GO:0002475	antigen processing and presentation via MHC class Ib	1/380	25/18870	0.398849446497716	0.73467858675091	0.670424100702335	CD1A	1
BP	GO:0008045	motor neuron axon guidance	1/380	25/18870	0.398849446497716	0.73467858675091	0.670424100702335	LHX3	1
BP	GO:0009110	vitamin biosynthetic process	1/380	25/18870	0.398849446497716	0.73467858675091	0.670424100702335	CYP3A4	1
BP	GO:0010842	retina layer formation	1/380	25/18870	0.398849446497716	0.73467858675091	0.670424100702335	PROM1	1
BP	GO:0030859	polarized epithelial cell differentiation	1/380	25/18870	0.398849446497716	0.73467858675091	0.670424100702335	LAMA1	1
BP	GO:0036315	cellular response to sterol	1/380	25/18870	0.398849446497716	0.73467858675091	0.670424100702335	LRP8	1
BP	GO:0045649	regulation of macrophage differentiation	1/380	25/18870	0.398849446497716	0.73467858675091	0.670424100702335	ADIPOQ	1
BP	GO:0060586	multicellular organismal-level iron ion homeostasis	1/380	25/18870	0.398849446497716	0.73467858675091	0.670424100702335	HAMP	1
BP	GO:0070935	3'-UTR-mediated mRNA stabilization	1/380	25/18870	0.398849446497716	0.73467858675091	0.670424100702335	BOLL	1
BP	GO:0072170	metanephric tubule development	1/380	25/18870	0.398849446497716	0.73467858675091	0.670424100702335	WNT7B	1
BP	GO:0090335	regulation of brown fat cell differentiation	1/380	25/18870	0.398849446497716	0.73467858675091	0.670424100702335	SLC7A10	1
BP	GO:0099633	protein localization to postsynaptic specialization membrane	1/380	25/18870	0.398849446497716	0.73467858675091	0.670424100702335	NPTX1	1
BP	GO:0099645	neurotransmitter receptor localization to postsynaptic specialization membrane	1/380	25/18870	0.398849446497716	0.73467858675091	0.670424100702335	NPTX1	1
BP	GO:2000178	negative regulation of neural precursor cell proliferation	1/380	25/18870	0.398849446497716	0.73467858675091	0.670424100702335	VAX1	1
BP	GO:2000311	regulation of AMPA receptor activity	1/380	25/18870	0.398849446497716	0.73467858675091	0.670424100702335	NLGN1	1
BP	GO:2000773	negative regulation of cellular senescence	1/380	25/18870	0.398849446497716	0.73467858675091	0.670424100702335	HMGA2	1
BP	GO:0042490	mechanoreceptor differentiation	2/380	68/18870	0.39907378639122	0.734706147138926	0.67044925067769	MCOLN3/GABRA5	2
BP	GO:0044703	multi-organism reproductive process	5/380	206/18870	0.400552426728944	0.737041670368046	0.672580510644686	CRHBP/HMX3/CYP1A1/SCGB1A1/TAC1	5
BP	GO:0015711	organic anion transport	10/380	443/18870	0.401914856228441	0.739161022277569	0.674514505487652	SLC6A14/SLC7A10/SLC10A1/CA4/FABP6/AVPR1B/SLC66A1L/SLC6A15/CALHM3/SLC6A5	10
BP	GO:0018958	phenol-containing compound metabolic process	3/380	114/18870	0.403840027696181	0.741535665717374	0.6766814642385	DUOX2/OCA2/TACR3	3
BP	GO:0042752	regulation of circadian rhythm	3/380	114/18870	0.403840027696181	0.741535665717374	0.6766814642385	MTNR1B/NLGN1/PASD1	3
BP	GO:0051963	regulation of synapse assembly	3/380	114/18870	0.403840027696181	0.741535665717374	0.6766814642385	SLITRK1/NLGN1/GRID2	3
BP	GO:0097305	response to alcohol	6/380	254/18870	0.4045205964152	0.74203889037991	0.677140677216687	LRP8/CLDN18/CRHBP/SLC10A1/ADCY8/ADIPOQ	6
BP	GO:0006836	neurotransmitter transport	5/380	207/18870	0.404537018323388	0.74203889037991	0.677140677216687	CADPS/NLGN1/SLC6A15/SYT9/SLC6A5	5
BP	GO:0009895	negative regulation of catabolic process	8/380	349/18870	0.405515821301502	0.742272711408607	0.677354048418348	HP/IGF2BP3/TTC36/PKP3/NELL1/BOLL/FMN2/CIDEA	8
BP	GO:0001912	positive regulation of leukocyte mediated cytotoxicity	2/380	69/18870	0.406145228242954	0.742272711408607	0.677354048418348	CD1A/IL21	2
BP	GO:0002704	negative regulation of leukocyte mediated immunity	2/380	69/18870	0.406145228242954	0.742272711408607	0.677354048418348	FOXJ1/SERPINB4	2
BP	GO:0009583	detection of light stimulus	2/380	69/18870	0.406145228242954	0.742272711408607	0.677354048418348	PLEKHB1/ELOVL4	2
BP	GO:0045576	mast cell activation	2/380	69/18870	0.406145228242954	0.742272711408607	0.677354048418348	CHGA/HAVCR1	2
BP	GO:0045670	regulation of osteoclast differentiation	2/380	69/18870	0.406145228242954	0.742272711408607	0.677354048418348	CLDN18/TNFAIP6	2
BP	GO:0070830	bicellular tight junction assembly	2/380	69/18870	0.406145228242954	0.742272711408607	0.677354048418348	CLDN18/GRHL2	2
BP	GO:0006816	calcium ion transport	10/380	445/18870	0.407338102278524	0.742584168774463	0.677638265936289	HTR2B/HTR2C/MCOLN3/TRPA1/P2RX2/CALCR/TRPC7/SCN1A/CHRNA9/CLCA1	10
BP	GO:0003015	heart process	6/380	255/18870	0.408109376335004	0.742584168774463	0.677638265936289	CHGA/HCN4/SCN1A/BMP10/SGCZ/TACR3	6
BP	GO:0048259	regulation of receptor-mediated endocytosis	3/380	115/18870	0.409246414260713	0.742584168774463	0.677638265936289	SNAP91/SH3GL3/ADIPOQ	3
BP	GO:0000027	ribosomal large subunit assembly	1/380	26/18870	0.410971346754063	0.742584168774463	0.677638265936289	RPL10L	1
BP	GO:0001835	blastocyst hatching	1/380	26/18870	0.410971346754063	0.742584168774463	0.677638265936289	HS3ST6	1
BP	GO:0001911	negative regulation of leukocyte mediated cytotoxicity	1/380	26/18870	0.410971346754063	0.742584168774463	0.677638265936289	SERPINB4	1
BP	GO:0002026	regulation of the force of heart contraction	1/380	26/18870	0.410971346754063	0.742584168774463	0.677638265936289	CHGA	1
BP	GO:0006582	melanin metabolic process	1/380	26/18870	0.410971346754063	0.742584168774463	0.677638265936289	OCA2	1
BP	GO:0009435	NAD biosynthetic process	1/380	26/18870	0.410971346754063	0.742584168774463	0.677638265936289	ASPDH	1
BP	GO:0021697	cerebellar cortex formation	1/380	26/18870	0.410971346754063	0.742584168774463	0.677638265936289	GRID2	1
BP	GO:0032967	positive regulation of collagen biosynthetic process	1/380	26/18870	0.410971346754063	0.742584168774463	0.677638265936289	SERPINB7	1
BP	GO:0033622	integrin activation	1/380	26/18870	0.410971346754063	0.742584168774463	0.677638265936289	CDH17	1
BP	GO:0035188	hatching	1/380	26/18870	0.410971346754063	0.742584168774463	0.677638265936289	HS3ST6	1
BP	GO:0048596	embryonic camera-type eye morphogenesis	1/380	26/18870	0.410971346754063	0.742584168774463	0.677638265936289	SIX3	1
BP	GO:0060343	trabecula formation	1/380	26/18870	0.410971346754063	0.742584168774463	0.677638265936289	BMP10	1
BP	GO:0060391	positive regulation of SMAD protein signal transduction	1/380	26/18870	0.410971346754063	0.742584168774463	0.677638265936289	BMP10	1
BP	GO:0060561	apoptotic process involved in morphogenesis	1/380	26/18870	0.410971346754063	0.742584168774463	0.677638265936289	FGF4	1
BP	GO:0060740	prostate gland epithelium morphogenesis	1/380	26/18870	0.410971346754063	0.742584168774463	0.677638265936289	HOXB13	1
BP	GO:0071684	organism emergence from protective structure	1/380	26/18870	0.410971346754063	0.742584168774463	0.677638265936289	HS3ST6	1
BP	GO:0099558	maintenance of synapse structure	1/380	26/18870	0.410971346754063	0.742584168774463	0.677638265936289	NLGN1	1
BP	GO:1903421	regulation of synaptic vesicle recycling	1/380	26/18870	0.410971346754063	0.742584168774463	0.677638265936289	NLGN1	1
BP	GO:1904753	negative regulation of vascular associated smooth muscle cell migration	1/380	26/18870	0.410971346754063	0.742584168774463	0.677638265936289	ADIPOQ	1
BP	GO:0046942	carboxylic acid transport	8/380	351/18870	0.411634500940005	0.743399621100607	0.678382399360455	SLC6A14/SLC7A10/SLC10A1/FABP6/AVPR1B/SLC66A1L/SLC6A15/SLC6A5	8
BP	GO:0031667	response to nutrient levels	11/380	495/18870	0.412842278094468	0.74465124754994	0.679524559417713	CYP26B1/SLC10A1/HTR2C/SSTR3/CYP24A1/CYP1A1/SST/GAST/PAGE4/CLPS/ADIPOQ	11
BP	GO:0006081	cellular aldehyde metabolic process	2/380	70/18870	0.413176397543383	0.74465124754994	0.679524559417713	ALDH3B2/SDR16C5	2
BP	GO:0009311	oligosaccharide metabolic process	2/380	70/18870	0.413176397543383	0.74465124754994	0.679524559417713	B3GALT2/B3GALT5	2
BP	GO:1901184	regulation of ERBB signaling pathway	2/380	70/18870	0.413176397543383	0.74465124754994	0.679524559417713	FAM83B/AGR2	2
BP	GO:0015849	organic acid transport	8/380	352/18870	0.414693254984762	0.747001350996678	0.681669124426481	SLC6A14/SLC7A10/SLC10A1/FABP6/AVPR1B/SLC66A1L/SLC6A15/SLC6A5	8
BP	GO:0001649	osteoblast differentiation	6/380	257/18870	0.41528134359566	0.747676877720457	0.682285570045636	WNT7B/TNFAIP6/CYP24A1/DLX5/NELL1/RSPO2	6
BP	GO:0050905	neuromuscular process	4/380	163/18870	0.416669311707652	0.748249472221395	0.682808085823667	HMX3/IGDCC3/SCN1A/GRID2	4
BP	GO:0006631	fatty acid metabolic process	9/380	401/18870	0.418136874574168	0.748249472221395	0.682808085823667	ELOVL4/CYP1A2/ELOVL3/ALOXE3/CYP3A4/CYP1A1/UGT1A8/CYP2A13/ADIPOQ	9
BP	GO:1903522	regulation of blood circulation	6/380	258/18870	0.41886396732074	0.748249472221395	0.682808085823667	CHGA/MTNR1B/AVPR1B/HCN4/BMP10/TACR3	6
BP	GO:2000278	regulation of DNA biosynthetic process	3/380	117/18870	0.420013670501974	0.748249472221395	0.682808085823667	GRHL2/KCNK2/ADIPOQ	3
BP	GO:0003208	cardiac ventricle morphogenesis	2/380	71/18870	0.420166047604804	0.748249472221395	0.682808085823667	GRHL2/BMP10	2
BP	GO:0042698	ovulation cycle	2/380	71/18870	0.420166047604804	0.748249472221395	0.682808085823667	TNFAIP6/NHLH2	2
BP	GO:0045600	positive regulation of fat cell differentiation	2/380	71/18870	0.420166047604804	0.748249472221395	0.682808085823667	HTR2C/WIF1	2
BP	GO:0060420	regulation of heart growth	2/380	71/18870	0.420166047604804	0.748249472221395	0.682808085823667	KCNK2/BMP10	2
BP	GO:0001964	startle response	1/380	27/18870	0.422849445259341	0.748249472221395	0.682808085823667	GRID2	1
BP	GO:0006007	glucose catabolic process	1/380	27/18870	0.422849445259341	0.748249472221395	0.682808085823667	TKTL1	1
BP	GO:0006972	hyperosmotic response	1/380	27/18870	0.422849445259341	0.748249472221395	0.682808085823667	SST	1
BP	GO:0007289	spermatid nucleus differentiation	1/380	27/18870	0.422849445259341	0.748249472221395	0.682808085823667	BRDT	1
BP	GO:0009081	branched-chain amino acid metabolic process	1/380	27/18870	0.422849445259341	0.748249472221395	0.682808085823667	SDS	1
BP	GO:0010460	positive regulation of heart rate	1/380	27/18870	0.422849445259341	0.748249472221395	0.682808085823667	TACR3	1
BP	GO:0010714	positive regulation of collagen metabolic process	1/380	27/18870	0.422849445259341	0.748249472221395	0.682808085823667	SERPINB7	1
BP	GO:0010804	negative regulation of tumor necrosis factor-mediated signaling pathway	1/380	27/18870	0.422849445259341	0.748249472221395	0.682808085823667	ADIPOQ	1
BP	GO:0010875	positive regulation of cholesterol efflux	1/380	27/18870	0.422849445259341	0.748249472221395	0.682808085823667	ADIPOQ	1
BP	GO:0010884	positive regulation of lipid storage	1/380	27/18870	0.422849445259341	0.748249472221395	0.682808085823667	CIDEA	1
BP	GO:0021846	cell proliferation in forebrain	1/380	27/18870	0.422849445259341	0.748249472221395	0.682808085823667	SIX3	1
BP	GO:0021895	cerebral cortex neuron differentiation	1/380	27/18870	0.422849445259341	0.748249472221395	0.682808085823667	DLX2	1
BP	GO:0032740	positive regulation of interleukin-17 production	1/380	27/18870	0.422849445259341	0.748249472221395	0.682808085823667	IL21	1
BP	GO:0032878	regulation of establishment or maintenance of cell polarity	1/380	27/18870	0.422849445259341	0.748249472221395	0.682808085823667	ANKFN1	1
BP	GO:0033081	regulation of T cell differentiation in thymus	1/380	27/18870	0.422849445259341	0.748249472221395	0.682808085823667	FOXJ1	1
BP	GO:0035929	steroid hormone secretion	1/380	27/18870	0.422849445259341	0.748249472221395	0.682808085823667	CYP19A1	1
BP	GO:0036296	response to increased oxygen levels	1/380	27/18870	0.422849445259341	0.748249472221395	0.682808085823667	CYP1A1	1
BP	GO:0045745	positive regulation of G protein-coupled receptor signaling pathway	1/380	27/18870	0.422849445259341	0.748249472221395	0.682808085823667	CHGA	1
BP	GO:0046339	diacylglycerol metabolic process	1/380	27/18870	0.422849445259341	0.748249472221395	0.682808085823667	DGKK	1
BP	GO:0048714	positive regulation of oligodendrocyte differentiation	1/380	27/18870	0.422849445259341	0.748249472221395	0.682808085823667	ZNF488	1
BP	GO:0050995	negative regulation of lipid catabolic process	1/380	27/18870	0.422849445259341	0.748249472221395	0.682808085823667	CIDEA	1
BP	GO:0071577	zinc ion transmembrane transport	1/380	27/18870	0.422849445259341	0.748249472221395	0.682808085823667	SLC30A8	1
BP	GO:0071880	adenylate cyclase-activating adrenergic receptor signaling pathway	1/380	27/18870	0.422849445259341	0.748249472221395	0.682808085823667	CHGA	1
BP	GO:0099170	postsynaptic modulation of chemical synaptic transmission	1/380	27/18870	0.422849445259341	0.748249472221395	0.682808085823667	SORCS3	1
BP	GO:1902932	positive regulation of alcohol biosynthetic process	1/380	27/18870	0.422849445259341	0.748249472221395	0.682808085823667	AVPR1B	1
BP	GO:2001032	regulation of double-strand break repair via nonhomologous end joining	1/380	27/18870	0.422849445259341	0.748249472221395	0.682808085823667	HMGA2	1
BP	GO:0006334	nucleosome assembly	3/380	118/18870	0.425372991404131	0.751956587827252	0.686190979637474	TSPY1/TSPY10/TSPY2	3
BP	GO:0050830	defense response to Gram-positive bacterium	3/380	118/18870	0.425372991404131	0.751956587827252	0.686190979637474	DMBT1/CHGA/DEFA5	3
BP	GO:0006874	intracellular calcium ion homeostasis	7/380	308/18870	0.426743238622622	0.753135432118167	0.687266723014043	HTR2B/HTR2C/MCOLN3/TRPA1/GRIK2/TRPC7/ADCY8	7
BP	GO:0006024	glycosaminoglycan biosynthetic process	2/380	72/18870	0.42711299798095	0.753135432118167	0.687266723014043	GALNT5/NDST4	2
BP	GO:0009988	cell-cell recognition	2/380	72/18870	0.42711299798095	0.753135432118167	0.687266723014043	LY6K/CLEC4M	2
BP	GO:0042130	negative regulation of T cell proliferation	2/380	72/18870	0.42711299798095	0.753135432118167	0.687266723014043	FOXJ1/SCGB1A1	2
BP	GO:0061035	regulation of cartilage development	2/380	72/18870	0.42711299798095	0.753135432118167	0.687266723014043	SIX2/BMP10	2
BP	GO:0007338	single fertilization	4/380	166/18870	0.430194174386143	0.754389219440938	0.688410854956228	SPINK13/LY6K/TRPC7/NLRP5	4
BP	GO:0007519	skeletal muscle tissue development	4/380	166/18870	0.430194174386143	0.754389219440938	0.688410854956228	CYP26B1/P2RX2/VAX1/VGLL2	4
BP	GO:0019932	second-messenger-mediated signaling	7/380	310/18870	0.433307059706907	0.754389219440938	0.688410854956228	HTR2B/MTNR1B/TMEM100/HTR2C/P2RX2/EPHA5/NEUROD1	7
BP	GO:0051047	positive regulation of secretion	7/380	310/18870	0.433307059706907	0.754389219440938	0.688410854956228	CADPS/SLC30A8/NLGN1/CYP19A1/AVPR1B/CDK5R2/ADCY8	7
BP	GO:0006879	intracellular iron ion homeostasis	2/380	73/18870	0.434016132317132	0.754389219440938	0.688410854956228	HAMP/FTHL17	2
BP	GO:0009247	glycolipid biosynthetic process	2/380	73/18870	0.434016132317132	0.754389219440938	0.688410854956228	B3GALT2/UGT8	2
BP	GO:0035914	skeletal muscle cell differentiation	2/380	73/18870	0.434016132317132	0.754389219440938	0.688410854956228	CYP26B1/VAX1	2
BP	GO:0001963	synaptic transmission	dopaminergic	1/380	28/18870	0.434488632798557	0.754389219440938	0.688410854956228	CRHBP	1
BP	GO:0002227	innate immune response in mucosa	1/380	28/18870	0.434488632798557	0.754389219440938	0.688410854956228	DEFA5	1
[truncated: 2,569 more rows]
[truncated: 3 more columns]
