# Supplementary material for: Targeting the E2F6-TOP2A-DKK1 axis: a novel therapeutic strategy for EMT-driven hepatocellular carcinoma progression
Source: Front Immunol. 2026 Jul 2;17:1809952. doi: 10.3389/fimmu.2026.1809952 (PMC13373062; doi:10.3389/fimmu.2026.1809952)
Supplement: Supplementary file 7 [file Table7.xlsx]

## Sheet: tableS8_deg_kegg
category	subcategory	ID	Description	GeneRatio	BgRatio	RichFactor	FoldEnrichment	zScore	pvalue	p.adjust	qvalue	geneID	Count
Environmental Information Processing	Signaling molecules and interaction	hsa04080	Neuroactive ligand-receptor interaction	22/161	368/8848	0.0597826086956522	3.28544423440454	6.09638874924069	7.71294626371592e-07	0.00015503021990069	0.000147763812631189	130576/3357/10874/4544/130574/2891/3358/6753/2898/553/22953/799/6750/5173/887/5644/55584/2895/2556/6863/6870/2558	22
Metabolism	Metabolism of cofactors and vitamins	hsa00830	Retinol metabolism	7/161	68/8848	0.102941176470588	5.65728900255754	5.24827312078271	0.000221355323700348	0.022246210031885	0.0212035099544544	1544/56603/1576/1543/54576/54575/195814	7
Metabolism	Xenobiotics biodegradation and metabolism	hsa00980	Metabolism of xenobiotics by cytochrome P450	7/161	79/8848	0.0886075949367089	4.8695652173913	4.70301887923378	0.000560073987298297	0.0375249571489859	0.0357661283116807	1544/1576/1543/54576/1553/222/54575	7
Metabolism	Lipid metabolism	hsa00140	Steroid hormone biosynthesis	6/161	62/8848	0.0967741935483871	5.31837307152875	4.64511473107307	0.00087622385627415	0.044030248777776	0.0419665110110251	1544/1576/1588/1543/54576/54575	6
Human Diseases	Cancer: overview	hsa05204	Chemical carcinogenesis - DNA adducts	6/161	71/8848	0.0845070422535211	4.64421310471525	4.19697064482199	0.00178503155380791	0.0717582684630781	0.0683948932195874	1544/1576/1543/54576/1553/54575	6
Organismal Systems	Digestive system	hsa04971	Gastric acid secretion	6/161	76/8848	0.0789473684210526	4.33867276887872	3.9793064006084	0.00252944795310964	0.0764597933138537	0.072876053328732	3776/6750/887/2520/114/389015	6
Human Diseases	Infectious disease: parasitic	hsa05146	Amoebiasis	7/161	103/8848	0.0679611650485437	3.73490924440692	3.80064814546385	0.00266277887162675	0.0764597933138537	0.072876053328732	909/3918/284217/735/4583/6318/6317	7
Organismal Systems	Sensory system	hsa04742	Taste transduction	6/161	86/8848	0.0697674418604651	3.83417593528817	3.5954267748842	0.0046893671643314	0.117820350003827	0.112298003145831	22953/10021/3359/114/2556/2558	6
Human Diseases	Cancer: overview	hsa05207	Chemical carcinogenesis - receptor activation	10/161	215/8848	0.0465116279069767	2.55611729019211	3.14453714074144	0.00581778498869592	0.129930531414209	0.123840569350018	1544/10683/1576/1543/54576/54575/114/55584/2250/2249	10
Metabolism	Glycan biosynthesis and metabolism	hsa00534	Glycosaminoglycan biosynthesis - heparan sulfate / heparin	3/161	24/8848	0.125	6.8695652173913	3.91971819160133	0.00904038214005523	0.18171168101511	0.173194689420006	90161/64579/222537	3
Metabolism	Xenobiotics biodegradation and metabolism	hsa00982	Drug metabolism - cytochrome P450	5/161	73/8848	0.0684931506849315	3.76414532459797	3.22830664960251	0.0104193137079721	0.190389277754762	0.181465559315877	1544/1576/54576/222/54575	5
Environmental Information Processing	Signal transduction	hsa04020	Calcium signaling pathway	10/161	254/8848	0.0393700787401575	2.16364258815474	2.5616207477474	0.0174790937298241	0.283007466476972	0.269742649378418	3357/3358/55283/553/22953/887/114/2250/2249/6870	10
Metabolism	Carbohydrate metabolism	hsa00030	Pentose phosphate pathway	3/161	31/8848	0.0967741935483871	5.31837307152875	3.27881283494179	0.0183039654935355	0.283007466476972	0.269742649378418	8277/84076/221823	3
Organismal Systems	Digestive system	hsa04976	Bile secretion	5/161	90/8848	0.0555555555555556	3.05314009661836	2.66509938937634	0.0238794316911981	0.342840412137916	0.326771170511132	6554/1576/54576/54575/114	5
Cellular Processes	Cellular community - eukaryotes	hsa04540	Gap junction	5/161	92/8848	0.0543478260869565	2.98676748582231	2.6077389998865	0.025966361918495	0.347949249707834	0.331640552222182	3357/3358/7278/114/79861	5
Metabolism	Amino acid metabolism	hsa00360	Phenylalanine metabolism	2/161	16/8848	0.125	6.8695652173913	3.19898670020855	0.0334105131249787	0.419719571132545	0.40004693347014	3242/222	2
Metabolism	Energy metabolism	hsa00910	Nitrogen metabolism	2/161	17/8848	0.117647058823529	6.46547314578005	3.07060055420893	0.037420782451748	0.425183247996168	0.405254522834787	768/762	2
Human Diseases	Substance dependence	hsa05033	Nicotine addiction	3/161	41/8848	0.0731707317073171	4.02120890774125	2.63957938319623	0.0380761117608509	0.425183247996168	0.405254522834787	2891/2556/2558	3
Metabolism	Global and overview maps	hsa01230	Biosynthesis of amino acids	4/161	75/8848	0.0533333333333333	2.93101449275362	2.28622063973897	0.0474526241473204	0.501998813347968	0.478469672842787	8277/10993/84076/221823	4
Human Diseases	Substance dependence	hsa05030	Cocaine addiction	3/161	49/8848	0.0612244897959184	3.36468500443656	2.25959559475072	0.0593113137071281	0.596078702756638	0.568139952352491	2891/84152/5173	3
Organismal Systems	Endocrine system	hsa04913	Ovarian steroidogenesis	3/161	51/8848	0.0588235294117647	3.23273657289003	2.17686411033173	0.0653294763902643	0.625296416878244	0.595988205665569	1588/1543/114	3
Metabolism	Lipid metabolism	hsa00062	Fatty acid elongation	2/161	27/8848	0.0740740740740741	4.07085346215781	2.17549507677312	0.0859085513795347	0.750766035968977	0.715576949705964	6785/83401	2
Metabolism	Lipid metabolism	hsa01040	Biosynthesis of unsaturated fatty acids	2/161	27/8848	0.0740740740740741	4.07085346215781	2.17549507677312	0.0859085513795347	0.750766035968977	0.715576949705964	6785/83401	2
Metabolism	Glycan biosynthesis and metabolism	hsa00601	Glycosphingolipid biosynthesis - lacto and neolacto series	2/161	28/8848	0.0714285714285714	3.92546583850932	2.11064792481599	0.0914493315332816	0.765888151591234	0.729990278028827	8707/10317	2
Metabolism	Carbohydrate metabolism	hsa00053	Ascorbate and aldarate metabolism	2/161	30/8848	0.0666666666666667	3.66376811594203	1.98951875394219	0.102830304535627	0.789532624531815	0.752526513038965	54576/54575	2
Metabolism	Lipid metabolism	hsa00591	Linoleic acid metabolism	2/161	30/8848	0.0666666666666667	3.66376811594203	1.98951875394219	0.102830304535627	0.789532624531815	0.752526513038965	1544/1576	2
Organismal Systems	Sensory system	hsa04750	Inflammatory mediator regulation of TRP channels	4/161	99/8848	0.0404040404040404	2.22046552481335	1.66241690325953	0.106056621205766	0.789532624531815	0.752526513038965	3357/3358/8989/114	4
Organismal Systems	Endocrine system	hsa04927	Cortisol synthesis and secretion	3/161	65/8848	0.0461538461538462	2.53645484949833	1.69250936488777	0.114510179476986	0.798224311355337	0.760810812603673	3776/190/114	3
Environmental Information Processing	Signal transduction	hsa04024	cAMP signaling pathway	7/161	226/8848	0.0309734513274336	1.70219	1.45573673195693	0.118076785794775	0.798224311355337	0.760810812603673	2891/139760/10021/84152/3776/6750/114	7
Organismal Systems	Digestive system	hsa04972	Pancreatic secretion	4/161	106/8848	0.0377358490566038	2.07383100902379	1.51411727120223	0.127396493312976	0.798224311355337	0.760810812603673	1358/5644/114/1179	4
Human Diseases	Substance dependence	hsa05031	Amphetamine addiction	3/161	69/8848	0.0434782608695652	2.38941398865785	1.57728338604391	0.130550678717423	0.798224311355337	0.760810812603673	2891/84152/5173	3
Human Diseases	Cancer: specific types	hsa05226	Gastric cancer	5/161	150/8848	0.0333333333333333	1.83188405797101	1.39886167038718	0.138061007818718	0.798224311355337	0.760810812603673	7477/1015/4583/2250/2249	5
Metabolism	Carbohydrate metabolism	hsa00040	Pentose and glucuronate interconversions	2/161	36/8848	0.0555555555555556	3.05314009661836	1.68038436347496	0.138994283071825	0.798224311355337	0.760810812603673	54576/54575	2
Metabolism	Amino acid metabolism	hsa00350	Tyrosine metabolism	2/161	36/8848	0.0555555555555556	3.05314009661836	1.68038436347496	0.138994283071825	0.798224311355337	0.760810812603673	3242/222	2
Metabolism	Glycan biosynthesis and metabolism	hsa00512	Mucin type O-glycan biosynthesis	2/161	36/8848	0.0555555555555556	3.05314009661836	1.68038436347496	0.138994283071825	0.798224311355337	0.760810812603673	11227/9245	2
Metabolism	Global and overview maps	hsa01240	Biosynthesis of cofactors	5/161	153/8848	0.0326797385620915	1.79596476271668	1.35201280583114	0.146430977440165	0.817572957374257	0.779252570003219	554235/3242/54576/54575/195814	5
Organismal Systems	Endocrine system	hsa03320	PPAR signaling pathway	3/161	76/8848	0.0394736842105263	2.16933638443936	1.39371183736182	0.160351372917756	0.849947780563203	0.810109955813055	4312/2172/9370	3
Metabolism	Global and overview maps	hsa01200	Carbon metabolism	4/161	116/8848	0.0344827586206897	1.89505247376312	1.32098129841705	0.1606866450816	0.849947780563203	0.810109955813055	8277/10993/84076/221823	4
Metabolism	Amino acid metabolism	hsa00380	Tryptophan metabolism	2/161	42/8848	0.0476190476190476	2.61697722567288	1.42993155040271	0.177410751649906	0.897149538019816	0.855099324009461	1544/1543	2
Metabolism	Xenobiotics biodegradation and metabolism	hsa00983	Drug metabolism - other enzymes	3/161	81/8848	0.037037037037037	2.03542673107891	1.27441953458153	0.182783521678281	0.897149538019816	0.855099324009461	1576/54576/54575	3
Metabolism	Metabolism of cofactors and vitamins	hsa00130	Ubiquinone and other terpenoid-quinone biosynthesis	1/161	11/8848	0.0909090909090909	4.99604743083004	1.80530502248991	0.183000652033893	0.897149538019816	0.855099324009461	3242	1
Genetic Information Processing	Information processing in viruses	hsa03265	Virion - Ebolavirus	Lyssavirus and Morbillivirus	1/161	12/8848	0.0833333333333333	4.57971014492754	1.68922178183562	0.19788544268938	0.947023190013462	0.902635352618225	10332	1
Metabolism	Metabolism of cofactors and vitamins	hsa00860	Porphyrin metabolism	2/161	46/8848	0.0434782608695652	2.38941398865785	1.28616279244284	0.203843587290278	0.952850256868508	0.908189299555216	54576/54575	2
NA	NA	hsa03272	Virion - Hepatitis viruses	2/161	48/8848	0.0416666666666667	2.28985507246377	1.21982137544947	0.217223137678958	0.960267606436973	0.915258991209893	51208/6554	2
Environmental Information Processing	Signaling molecules and interaction	hsa04512	ECM-receptor interaction	3/161	89/8848	0.0337078651685393	1.85246702491451	1.10032598605894	0.220232157576562	0.960267606436973	0.915258991209893	3918/158326/284217	3
Organismal Systems	Nervous system	hsa04727	GABAergic synapse	3/161	89/8848	0.0337078651685393	1.85246702491451	1.10032598605894	0.220232157576562	0.960267606436973	0.915258991209893	114/2556/2558	3
Human Diseases	Substance dependence	hsa05032	Morphine addiction	3/161	91/8848	0.032967032967033	1.81175346392738	1.05960308175723	0.229834006120552	0.960267606436973	0.915258991209893	114/2556/2558	3
Metabolism	Lipid metabolism	hsa00565	Ether lipid metabolism	2/161	50/8848	0.04	2.19826086956522	1.15669921663768	0.230678479202582	0.960267606436973	0.915258991209893	7368/133121	2
Organismal Systems	Immune system	hsa04657	IL-17 signaling pathway	3/161	95/8848	0.0315789473684211	1.73546910755149	0.981123808700104	0.249261165145656	0.960267606436973	0.915258991209893	4312/6374/4586	3
Metabolism	Glycan biosynthesis and metabolism	hsa00603	Glycosphingolipid biosynthesis - globo and isoglobo series	1/161	16/8848	0.0625	3.43478260869565	1.32698707564206	0.254777379962643	0.960267606436973	0.915258991209893	10317	1
Metabolism	Lipid metabolism	hsa00600	Sphingolipid metabolism	2/161	54/8848	0.037037037037037	2.03542673107891	1.03896056311665	0.257727261596649	0.960267606436973	0.915258991209893	7368/125981	2
Organismal Systems	Environmental adaptation	hsa04713	Circadian entrainment	3/161	97/8848	0.0309278350515464	1.69968623935455	0.943270818048087	0.259068917834261	0.960267606436973	0.915258991209893	4544/2891/114	3
Organismal Systems	Digestive system	hsa04970	Salivary secretion	3/161	97/8848	0.0309278350515464	1.69968623935455	0.943270818048087	0.259068917834261	0.960267606436973	0.915258991209893	1755/4586/114	3
Human Diseases	Neurodegenerative disease	hsa05017	Spinocerebellar ataxia	4/161	144/8848	0.0277777777777778	1.52657004830918	0.867269349812335	0.266914122951501	0.960267606436973	0.915258991209893	2891/11317/143471/5173	4
Human Diseases	Infectious disease: bacterial	hsa05150	Staphylococcus aureus infection	3/161	100/8848	0.03	1.64869565217391	0.888101576169151	0.273874392953642	0.960267606436973	0.915258991209893	3880/3859/1670	3
Human Diseases	Cancer: overview	hsa05202	Transcriptional misregulation in cancer	5/161	193/8848	0.0259067357512953	1.42374408650597	0.810260765197828	0.274862219307653	0.960267606436973	0.915258991209893	8091/2138/8842/5077/1670	5
Metabolism	Global and overview maps	hsa01212	Fatty acid metabolism	2/161	57/8848	0.0350877192982456	1.92829900839054	0.957154874125683	0.278054820050921	0.960267606436973	0.915258991209893	6785/83401	2
Human Diseases	Cancer: specific types	hsa05224	Breast cancer	4/161	148/8848	0.027027027027027	1.48531139835488	0.810527517638137	0.283125779173467	0.960267606436973	0.915258991209893	7477/10683/2250/2249	4
Organismal Systems	Nervous system	hsa04723	Retrograde endocannabinoid signaling	4/161	149/8848	0.0268456375838926	1.47534286548001	0.796602178134371	0.287203185252215	0.960267606436973	0.915258991209893	2891/114/2556/2558	4
Organismal Systems	Nervous system	hsa04730	Long-term depression	2/161	60/8848	0.0333333333333333	1.83188405797101	0.88017584042256	0.298349160830103	0.960267606436973	0.915258991209893	2891/2895	2
Organismal Systems	Digestive system	hsa04974	Protein digestion and absorption	3/161	105/8848	0.0285714285714286	1.57018633540373	0.800123924436077	0.298732970654059	0.960267606436973	0.915258991209893	1358/255631/5644	3
Human Diseases	Cardiovascular disease	hsa05414	Dilated cardiomyopathy	3/161	105/8848	0.0285714285714286	1.57018633540373	0.800123924436077	0.298732970654059	0.960267606436973	0.915258991209893	284217/137868/114	3
Organismal Systems	Digestive system	hsa04978	Mineral absorption	2/161	61/8848	0.0327868852459016	1.80185317177477	0.855491101673085	0.305096956088153	0.960267606436973	0.915258991209893	4501/4493	2
Metabolism	Lipid metabolism	hsa00100	Steroid biosynthesis	1/161	20/8848	0.05	2.74782608695652	1.06526606780953	0.307657403484091	0.960267606436973	0.915258991209893	1591	1
Environmental Information Processing	Signal transduction	hsa04330	Notch signaling pathway	2/161	62/8848	0.032258064516129	1.77279102384292	0.831262818064716	0.31183307881998	0.960267606436973	0.915258991209893	10683/11317	2
Cellular Processes	Transport and catabolism	hsa04145	Phagosome	4/161	157/8848	0.0254777070063694	1.40016615895874	0.688702010497261	0.320089202145658	0.960267606436973	0.915258991209893	7278/10332/79861/653509	4
Environmental Information Processing	Signaling molecules and interaction	hsa04514	Cell adhesion molecules	4/161	157/8848	0.0254777070063694	1.40016615895874	0.688702010497261	0.320089202145658	0.960267606436973	0.915258991209893	51208/114798/22871/152404	4
Metabolism	Amino acid metabolism	hsa00340	Histidine metabolism	1/161	22/8848	0.0454545454545455	2.49802371541502	0.957688138650426	0.332681626373353	0.983367748544764	0.93727640866796	222	1
Organismal Systems	Excretory system	hsa04964	Proximal tubule bicarbonate reclamation	1/161	23/8848	0.0434782608695652	2.38941398865785	0.908268534304773	0.344854553877759	0.987147417320808	0.940878920934208	762	1
Organismal Systems	Nervous system	hsa04720	Long-term potentiation	2/161	67/8848	0.0298507462686567	1.6404931862427	0.716400644064232	0.3452779283492	0.987147417320808	0.940878920934208	2891/114	2
Organismal Systems	Nervous system	hsa04726	Serotonergic synapse	3/161	115/8848	0.0260869565217391	1.43364839319471	0.637207637436997	0.348713116164762	0.987147417320808	0.940878920934208	3357/3358/3359	3
Organismal Systems	Nervous system	hsa04724	Glutamatergic synapse	3/161	116/8848	0.0258620689655172	1.42128935532234	0.621768416842864	0.35370496937936	0.987147417320808	0.940878920934208	2891/2898/114	3
Human Diseases	Cardiovascular disease	hsa05416	Viral myocarditis	2/161	69/8848	0.0289855072463768	1.59294265910523	0.67311730896477	0.358516226191139	0.987147417320808	0.940878920934208	284217/137868	2
Cellular Processes	Cellular community - eukaryotes	hsa04530	Tight junction	4/161	170/8848	0.0235294117647059	1.29309462915601	0.525289281240697	0.374018801803415	0.987400913098935	0.941120535134885	51208/909/7278/79861	4
Human Diseases	Endocrine and metabolic disease	hsa04950	Maturity onset diabetes of the young	1/161	26/8848	0.0384615384615385	2.11371237458194	0.774198335634843	0.380064978495561	0.987400913098935	0.941120535134885	4760	1
Organismal Systems	Endocrine system	hsa04935	Growth hormone synthesis	secretion and action	3/161	122/8848	0.0245901639344262	1.35138987883108	0.532031810938503	0.383539243453759	0.987400913098935	0.941120535134885	6753/6750/114	3
Human Diseases	Cancer: specific types	hsa05218	Melanoma	2/161	73/8848	0.0273972602739726	1.50565812983919	0.590569348311254	0.384691637142753	0.987400913098935	0.941120535134885	2250/2249	2
Organismal Systems	Endocrine system	hsa04918	Thyroid hormone synthesis	2/161	75/8848	0.0266666666666667	1.46550724637681	0.551136347556408	0.397609196523274	0.987400913098935	0.941120535134885	50506/114	2
Metabolism	Nucleotide metabolism	hsa00230	Purine metabolism	3/161	128/8848	0.0234375	1.28804347826087	0.446869619250408	0.413064350358289	0.987400913098935	0.941120535134885	956/114/221823	3
NA	NA	hsa04820	Cytoskeleton in muscle cells	5/161	232/8848	0.021551724137931	1.18440779610195	0.387477479218216	0.415268724401771	0.987400913098935	0.941120535134885	255631/284217/56776/137868/4622	5
Human Diseases	Infectious disease: bacterial	hsa05133	Pertussis	2/161	78/8848	0.0256410256410256	1.40914158305463	0.49407987763972	0.416748523973272	0.987400913098935	0.941120535134885	6374/653509	2
Organismal Systems	Nervous system	hsa04728	Dopaminergic synapse	3/161	132/8848	0.0227272727272727	1.24901185770751	0.392395866605674	0.432508211540563	0.987400913098935	0.941120535134885	2891/84152/6323	3
Metabolism	Metabolism of other amino acids	hsa00410	beta-Alanine metabolism	1/161	31/8848	0.032258064516129	1.77279102384292	0.586757347207835	0.434618045535931	0.987400913098935	0.941120535134885	222	1
Metabolism	Carbohydrate metabolism	hsa00052	Galactose metabolism	1/161	32/8848	0.03125	1.71739130434783	0.553441023078033	0.444942021340481	0.987400913098935	0.941120535134885	93432	1
Cellular Processes	Cell growth and death	hsa04210	Apoptosis	3/161	136/8848	0.0220588235294118	1.21227621483376	0.339615807736492	0.451718315405588	0.987400913098935	0.941120535134885	1515/7278/79861	3
Organismal Systems	Endocrine system	hsa04915	Estrogen signaling pathway	3/161	139/8848	0.0215827338129496	1.18611197998123	0.301074258346103	0.465953018337855	0.987400913098935	0.941120535134885	3880/3859/114	3
Organismal Systems	Endocrine system	hsa04911	Insulin secretion	2/161	86/8848	0.0232558139534884	1.27805864509606	0.352744332177365	0.466227301695759	0.987400913098935	0.941120535134885	139760/114	2
Human Diseases	Cardiovascular disease	hsa05412	Arrhythmogenic right ventricular cardiomyopathy	2/161	86/8848	0.0232558139534884	1.27805864509606	0.352744332177365	0.466227301695759	0.987400913098935	0.941120535134885	284217/137868	2
Organismal Systems	Immune system	hsa04610	Complement and coagulation cascades	2/161	88/8848	0.0227272727272727	1.24901185770751	0.319584238398016	0.478210852348624	0.987400913098935	0.941120535134885	10877/735	2
Cellular Processes	Cell motility	hsa04814	Motor proteins	4/161	197/8848	0.0203045685279188	1.11586846170823	0.223893373035275	0.484032739110479	0.987400913098935	0.941120535134885	53904/7278/4622/79861	4
Organismal Systems	Aging	hsa04211	Longevity regulating pathway	2/161	90/8848	0.0222222222222222	1.22125603864734	0.28720365184338	0.490030455218342	0.987400913098935	0.941120535134885	114/9370	2
Human Diseases	Infectious disease: parasitic	hsa05143	African trypanosomiasis	1/161	37/8848	0.027027027027027	1.48531139835488	0.402702934084942	0.493818071098871	0.987400913098935	0.941120535134885	3250	1
Organismal Systems	Immune system	hsa04658	Th1 and Th2 cell differentiation	2/161	92/8848	0.0217391304347826	1.19470699432892	0.25556338438469	0.501682300504735	0.987400913098935	0.941120535134885	10683/11317	2
Metabolism	Metabolism of cofactors and vitamins	hsa00760	Nicotinate and nicotinamide metabolism	1/161	38/8848	0.0263157894736842	1.44622425629291	0.375260678430582	0.503067337987201	0.987400913098935	0.941120535134885	554235	1
Human Diseases	Cancer: specific types	hsa05222	Small cell lung cancer	2/161	93/8848	0.021505376344086	1.18186068256194	0.24000940302343	0.507444256501181	0.987400913098935	0.941120535134885	3918/284217	2
Human Diseases	Infectious disease: bacterial	hsa05130	Pathogenic Escherichia coli infection	4/161	203/8848	0.0197044334975369	1.08288712786464	0.16264048178708	0.507544219027385	0.987400913098935	0.941120535134885	51208/147945/7278/79861	4
Environmental Information Processing	Signal transduction	hsa04072	Phospholipase D signaling pathway	3/161	149/8848	0.0201342281879195	1.10650714911001	0.178489745254172	0.51217072495986	0.987400913098935	0.941120535134885	553/139189/114	3
Human Diseases	Immune disease	hsa05323	Rheumatoid arthritis	2/161	94/8848	0.0212765957446809	1.16928769657724	0.224627070028685	0.513163061852566	0.987400913098935	0.941120535134885	4312/6374	2
Metabolism	Carbohydrate metabolism	hsa00500	Starch and sucrose metabolism	1/161	40/8848	0.025	1.37391304347826	0.322654702299963	0.521064970897209	0.987400913098935	0.941120535134885	93432	1
Metabolism	Amino acid metabolism	hsa00260	Glycine	serine and threonine metabolism	1/161	41/8848	0.024390243902439	1.34040296924708	0.297404346088449	0.529819346429174	0.987400913098935	0.941120535134885	10993	1
Human Diseases	Cancer: specific types	hsa05219	Bladder cancer	1/161	41/8848	0.024390243902439	1.34040296924708	0.297404346088449	0.529819346429174	0.987400913098935	0.941120535134885	4312	1
Human Diseases	Endocrine and metabolic disease	hsa04934	Cushing syndrome	3/161	155/8848	0.0193548387096774	1.06367461430575	0.108873797968554	0.5388804554789	0.987400913098935	0.941120535134885	7477/3776/114	3
Human Diseases	Drug resistance: antineoplastic	hsa01522	Endocrine resistance	2/161	99/8848	0.0202020202020202	1.11023276240668	0.15014992541135	0.541098664111504	0.987400913098935	0.941120535134885	10683/114	2
Human Diseases	Cardiovascular disease	hsa05410	Hypertrophic cardiomyopathy	2/161	99/8848	0.0202020202020202	1.11023276240668	0.15014992541135	0.541098664111504	0.987400913098935	0.941120535134885	284217/137868	2
Environmental Information Processing	Signaling molecules and interaction	hsa04061	Viral protein interaction with cytokine and cytokine receptor	2/161	100/8848	0.02	1.09913043478261	0.135715254267136	0.546552220665746	0.987400913098935	0.941120535134885	6374/53832	2
Organismal Systems	Digestive system	hsa04975	Fat digestion and absorption	1/161	43/8848	0.0232558139534884	1.27805864509606	0.248818112216102	0.546853837314236	0.987400913098935	0.941120535134885	1208	1
Organismal Systems	Endocrine system	hsa04916	Melanogenesis	2/161	101/8848	0.0198019801980198	1.08824795523031	0.121426035508679	0.551960740852107	0.987400913098935	0.941120535134885	7477/114	2
Genetic Information Processing	Folding	sorting and degradation	hsa03050	Proteasome	1/161	46/8848	0.0217391304347826	1.19470699432892	0.180237779077023	0.571262230892484	0.987400913098935	0.941120535134885	143471	1
Organismal Systems	Immune system	hsa04625	C-type lectin receptor signaling pathway	2/161	105/8848	0.019047619047619	1.04679089026915	0.0656601332325902	0.573141254477669	0.987400913098935	0.941120535134885	51266/10332	2
Metabolism	Glycan biosynthesis and metabolism	hsa00514	Other types of O-glycan biosynthesis	1/161	47/8848	0.0212765957446809	1.16928769657724	0.158410642394354	0.579104400947734	0.987400913098935	0.941120535134885	11227	1
Human Diseases	Endocrine and metabolic disease	hsa04930	Type II diabetes mellitus	1/161	47/8848	0.0212765957446809	1.16928769657724	0.158410642394354	0.579104400947734	0.987400913098935	0.941120535134885	9370	1
Organismal Systems	Sensory system	hsa04740	Olfactory transduction	8/161	453/8848	0.0176600441501104	0.970534600249544	-0.087645	0.586341136119172	0.987400913098935	0.941120535134885	282763/79290/283159/26529/79339/219865/442191/26530	8
Environmental Information Processing	Signal transduction	hsa04350	TGF-beta signaling pathway	2/161	108/8848	0.0185185185185185	1.01771336553945	0.0252135087699852	0.588547172009785	0.987400913098935	0.941120535134885	57817/5308	2
Human Diseases	Infectious disease: parasitic	hsa05145	Toxoplasmosis	2/161	111/8848	0.018018018018018	0.990207598903251	-0.0141334	0.603540188062696	0.987400913098935	0.941120535134885	3918/284217	2
Metabolism	Amino acid metabolism	hsa00270	Cysteine and methionine metabolism	1/161	52/8848	0.0192307692307692	1.05685618729097	0.0559774145180376	0.616227550841473	0.987400913098935	0.941120535134885	10993	1
Organismal Systems	Digestive system	hsa04973	Carbohydrate digestion and absorption	1/161	52/8848	0.0192307692307692	1.05685618729097	0.0559774145180376	0.616227550841473	0.987400913098935	0.941120535134885	93432	1
Environmental Information Processing	Signal transduction	hsa04310	Wnt signaling pathway	3/161	174/8848	0.0172413793103448	0.947526236881559	-0.0951663	0.617679782174899	0.987400913098935	0.941120535134885	7477/340419/11197	3
Organismal Systems	Endocrine system	hsa04928	Parathyroid hormone synthesis	secretion and action	2/161	115/8848	0.0173913043478261	0.955765595463138	-0.0649985	0.622888299328772	0.987400913098935	0.941120535134885	1591/114	2
Environmental Information Processing	Signal transduction	hsa04152	AMPK signaling pathway	2/161	122/8848	0.0163934426229508	0.900926585887384	-0.150005	0.654990219996868	0.987400913098935	0.941120535134885	1149/9370	2
Organismal Systems	Development and regeneration	hsa04360	Axon guidance	3/161	184/8848	0.016304347826087	0.896030245746692	-0.194014	0.655356419263008	0.987400913098935	0.941120535134885	9723/285220/2044	3
Metabolism	Nucleotide metabolism	hsa00240	Pyrimidine metabolism	1/161	58/8848	0.0172413793103448	0.947526236881559	-0.0545805	0.656503191364669	0.987400913098935	0.941120535134885	956	1
Organismal Systems	Endocrine system	hsa04923	Regulation of lipolysis in adipocytes	1/161	59/8848	0.0169491525423729	0.931466470154753	-0.0719011	0.662794771136033	0.987400913098935	0.941120535134885	114	1
Human Diseases	Substance dependence	hsa05034	Alcoholism	3/161	188/8848	0.0159574468085106	0.876965772432932	-0.232125	0.669669020939409	0.987400913098935	0.941120535134885	5569/84152/5173	3
Metabolism	Lipid metabolism	hsa00590	Arachidonic acid metabolism	1/161	61/8848	0.0163934426229508	0.900926585887384	-0.105701	0.675036396366679	0.987400913098935	0.941120535134885	59344	1
Organismal Systems	Aging	hsa04213	Longevity regulating pathway - multiple species	1/161	62/8848	0.0161290322580645	0.886395511921459	-0.1222	0.680990549113346	0.987400913098935	0.941120535134885	114	1
Human Diseases	Cancer: specific types	hsa05217	Basal cell carcinoma	1/161	63/8848	0.0158730158730159	0.872325741890959	-0.138445	0.686836272035353	0.987400913098935	0.941120535134885	7477	1
Organismal Systems	Endocrine system	hsa04926	Relaxin signaling pathway	2/161	130/8848	0.0153846153846154	0.845484949832776	-0.241607	0.688985042648266	0.987400913098935	0.941120535134885	4312/114	2
Cellular Processes	Transport and catabolism	hsa04142	Lysosome	2/161	132/8848	0.0151515151515152	0.832674571805007	-0.263673	0.697044599405517	0.987400913098935	0.941120535134885	1515/1510	2
Metabolism	Lipid metabolism	hsa00561	Glycerolipid metabolism	1/161	65/8848	0.0153846153846154	0.845484949832776	-0.170209	0.698210243005516	0.987400913098935	0.941120535134885	139189	1
Human Diseases	Immune disease	hsa05321	Inflammatory bowel disease	1/161	65/8848	0.0153846153846154	0.845484949832776	-0.170209	0.698210243005516	0.987400913098935	0.941120535134885	59067	1
Organismal Systems	Circulatory system	hsa04270	Vascular smooth muscle contraction	2/161	134/8848	0.0149253731343284	0.82024659312135	-0.285428	0.704931845315844	0.987400913098935	0.941120535134885	553/114	2
Metabolism	Carbohydrate metabolism	hsa00010	Glycolysis / Gluconeogenesis	1/161	67/8848	0.0149253731343284	0.82024659312135	-0.201057	0.709173589256928	0.987400913098935	0.941120535134885	222	1
Organismal Systems	Endocrine system	hsa04924	Renin secretion	1/161	69/8848	0.0144927536231884	0.796471329552615	-0.231049	0.71974104590133	0.987400913098935	0.941120535134885	1179	1
Organismal Systems	Endocrine system	hsa04920	Adipocytokine signaling pathway	1/161	70/8848	0.0142857142857143	0.785093167701863	-0.245741	0.724880776122298	0.987400913098935	0.941120535134885	9370	1
Cellular Processes	Cellular community - eukaryotes	hsa04550	Signaling pathways regulating pluripotency of stem cells	2/161	144/8848	0.0138888888888889	0.763285024154589	-0.389873	0.741851469337223	0.987400913098935	0.941120535134885	7477/1749	2
Environmental Information Processing	Signal transduction	hsa04015	Rap1 signaling pathway	3/161	212/8848	0.0141509433962264	0.777686628383921	-0.446019	0.746475017931563	0.987400913098935	0.941120535134885	114/2250/2249	3
Cellular Processes	Cell growth and death	hsa04115	p53 signaling pathway	1/161	75/8848	0.0133333333333333	0.732753623188406	-0.316406	0.749207657079223	0.987400913098935	0.941120535134885	56475	1
Human Diseases	Neurodegenerative disease	hsa05020	Prion disease	4/161	278/8848	0.0143884892086331	0.790741319987488	-0.482605	0.750167631778414	0.987400913098935	0.941120535134885	735/7278/143471/79861	4
Organismal Systems	Nervous system	hsa04721	Synaptic vesicle cycle	1/161	79/8848	0.0126582278481013	0.695652173913043	-0.3699	0.767119950044255	0.987400913098935	0.941120535134885	9152	1
Organismal Systems	Circulatory system	hsa04261	Adrenergic signaling in cardiomyocytes	2/161	154/8848	0.012987012987013	0.713721061547149	-0.487883	0.774774422876946	0.987400913098935	0.941120535134885	3776/114	2
Metabolism	Global and overview maps	hsa01232	Nucleotide metabolism	1/161	85/8848	0.0117647058823529	0.646547314578005	-0.445749	0.791631764289021	0.987400913098935	0.941120535134885	956	1
Cellular Processes	Cell motility	hsa04810	Regulation of actin cytoskeleton	3/161	230/8848	0.0130434782608696	0.716824196597353	-0.59237	0.794261044440593	0.987400913098935	0.941120535134885	735/2250/2249	3
Environmental Information Processing	Signal transduction	hsa04012	ErbB signaling pathway	1/161	86/8848	0.0116279069767442	0.639029322548028	-0.457926	0.795460052084236	0.987400913098935	0.941120535134885	10718	1
Environmental Information Processing	Signaling molecules and interaction	hsa04060	Cytokine-cytokine receptor interaction	4/161	298/8848	0.0134228187919463	0.737671432740006	-0.627114	0.79679749776421	0.987400913098935	0.941120535134885	6374/53832/27302/59067	4
Human Diseases	Neurodegenerative disease	hsa05014	Amyotrophic lateral sclerosis	5/161	371/8848	0.0134770889487871	0.740653931794211	-0.694739	0.81150369122685	0.987400913098935	0.941120535134885	2891/10718/7278/143471/79861	5
Human Diseases	Infectious disease: viral	hsa05171	Coronavirus disease - COVID-19	3/161	238/8848	0.0126050420168067	0.692729265619291	-0.65416	0.812983082048945	0.987400913098935	0.941120535134885	4312/140801/735	3
Environmental Information Processing	Signal transduction	hsa04630	JAK-STAT signaling pathway	2/161	168/8848	0.0119047619047619	0.654244306418219	-0.615942	0.814713139312136	0.987400913098935	0.941120535134885	53832/59067	2
Organismal Systems	Endocrine system	hsa04912	GnRH signaling pathway	1/161	93/8848	0.010752688172043	0.590930341280972	-0.539867	0.820370136822287	0.987400913098935	0.941120535134885	114	1
Human Diseases	Neurodegenerative disease	hsa05016	Huntington disease	4/161	311/8848	0.0128617363344051	0.7068362924647	-0.716496	0.823202578505969	0.987400913098935	0.941120535134885	2891/7278/143471/79861	4
Environmental Information Processing	Signal transduction	hsa04070	Phosphatidylinositol signaling system	1/161	98/8848	0.0102040816326531	0.560780834072759	-0.595205	0.836293758601421	0.987400913098935	0.941120535134885	139189	1
Organismal Systems	Endocrine system	hsa04925	Aldosterone synthesis and secretion	1/161	98/8848	0.0102040816326531	0.560780834072759	-0.595205	0.836293758601421	0.987400913098935	0.941120535134885	114	1
Organismal Systems	Immune system	hsa04640	Hematopoietic cell lineage	1/161	99/8848	0.0101010101010101	0.555116381203338	-0.605984	0.839305953443155	0.987400913098935	0.941120535134885	909	1
Human Diseases	Cancer: overview	hsa05231	Choline metabolism in cancer	1/161	99/8848	0.0101010101010101	0.555116381203338	-0.605984	0.839305953443155	0.987400913098935	0.941120535134885	139189	1
Metabolism	Lipid metabolism	hsa00564	Glycerophospholipid metabolism	1/161	103/8848	0.00970873786407767	0.533558463486703	-0.648204	0.850813790688522	0.987400913098935	0.941120535134885	139189	1
Human Diseases	Infectious disease: viral	hsa05165	Human papillomavirus infection	4/161	333/8848	0.012012012012012	0.660138399268834	-0.860613	0.861446381717671	0.987400913098935	0.941120535134885	7477/3918/284217/11317	4
Organismal Systems	Immune system	hsa04659	Th17 cell differentiation	1/161	108/8848	0.00925925925925926	0.508856682769726	-0.699102	0.864053247683455	0.987400913098935	0.941120535134885	59067	1
Organismal Systems	Immune system	hsa04062	Chemokine signaling pathway	2/161	193/8848	0.0103626943005181	0.569497634602388	-0.823184	0.870627014981305	0.987400913098935	0.941120535134885	6374/114	2
Organismal Systems	Endocrine system	hsa04914	Progesterone-mediated oocyte maturation	1/161	111/8848	0.00900900900900901	0.495103799451626	-0.728716	0.871429378138753	0.987400913098935	0.941120535134885	114	1
Human Diseases	Neurodegenerative disease	hsa05012	Parkinson disease	3/161	271/8848	0.011070110701107	0.608374779399968	-0.891382	0.87571868675104	0.987400913098935	0.941120535134885	7278/143471/79861	3
Human Diseases	Neurodegenerative disease	hsa05022	Pathways of neurodegeneration - multiple diseases	6/161	483/8848	0.0124223602484472	0.682689711045098	-0.976339	0.880121467099286	0.987400913098935	0.941120535134885	7477/2891/7278/143471/5173/79861	6
Organismal Systems	Nervous system	hsa04725	Cholinergic synapse	1/161	115/8848	0.00869565217391304	0.477882797731569	-0.767205	0.880649047184937	0.987400913098935	0.941120535134885	114	1
Organismal Systems	Immune system	hsa04670	Leukocyte transendothelial migration	1/161	116/8848	0.00862068965517241	0.47376311844078	-0.776657	0.882849379648377	0.987400913098935	0.941120535134885	51208	1
Cellular Processes	Cellular community - eukaryotes	hsa04510	Focal adhesion	2/161	203/8848	0.00985221674876847	0.54144356393232	-0.899776	0.888318865262214	0.987400913098935	0.941120535134885	3918/284217	2
Human Diseases	Infectious disease: viral	hsa05169	Epstein-Barr virus infection	2/161	203/8848	0.00985221674876847	0.54144356393232	-0.899776	0.888318865262214	0.987400913098935	0.941120535134885	956/11317	2
Environmental Information Processing	Signal transduction	hsa04668	TNF signaling pathway	1/161	119/8848	0.00840336134453781	0.461819510412861	-0.804628	0.889211395101613	0.987400913098935	0.941120535134885	6374	1
Environmental Information Processing	Signal transduction	hsa04071	Sphingolipid signaling pathway	1/161	122/8848	0.00819672131147541	0.450463292943692	-0.832042	0.895229942728771	0.987400913098935	0.941120535134885	125981	1
Environmental Information Processing	Signal transduction	hsa04151	PI3K-Akt signaling pathway	4/161	362/8848	0.0110497237569061	0.607254383857795	-1.0387	0.900961684029987	0.987400913098935	0.941120535134885	3918/284217/2250/2249	4
Organismal Systems	Immune system	hsa04611	Platelet activation	1/161	126/8848	0.00793650793650794	0.43616287094548	-0.867775	0.902752106879581	0.987400913098935	0.941120535134885	114	1
Human Diseases	Cardiovascular disease	hsa05417	Lipid and atherosclerosis	2/161	216/8848	0.00925925925925926	0.508856682769726	-0.994845	0.907988702777217	0.987400913098935	0.941120535134885	4312/1543	2
Environmental Information Processing	Signal transduction	hsa04068	FoxO signaling pathway	1/161	133/8848	0.0075187969924812	0.413206930369402	-0.928225	0.914646874400145	0.987400913098935	0.941120535134885	2290	1
Human Diseases	Cancer: overview	hsa05208	Chemical carcinogenesis - reactive oxygen species	2/161	226/8848	0.00884955752212389	0.486340900346287	-1.06488	0.920873752514089	0.987400913098935	0.941120535134885	1544/1543	2
Cellular Processes	Cell growth and death	hsa04114	Oocyte meiosis	1/161	139/8848	0.00719424460431655	0.395370659993744	-0.978112	0.923683845023408	0.987400913098935	0.941120535134885	114	1
Human Diseases	Infectious disease: viral	hsa05162	Measles	1/161	139/8848	0.00719424460431655	0.395370659993744	-0.978112	0.923683845023408	0.987400913098935	0.941120535134885	10332	1
Human Diseases	Immune disease	hsa05322	Systemic lupus erythematosus	1/161	139/8848	0.00719424460431655	0.395370659993744	-0.978112	0.923683845023408	0.987400913098935	0.941120535134885	735	1
Environmental Information Processing	Signal transduction	hsa04371	Apelin signaling pathway	1/161	140/8848	0.00714285714285714	0.392546583850932	-0.986265	0.925094673011837	0.987400913098935	0.941120535134885	114	1
Organismal Systems	Development and regeneration	hsa04380	Osteoclast differentiation	1/161	142/8848	0.00704225352112676	0.387017758726271	-1.00244	0.927839035087057	0.987400913098935	0.941120535134885	799	1
Human Diseases	Neurodegenerative disease	hsa05010	Alzheimer disease	4/161	391/8848	0.010230179028133	0.562215056154787	-1.20536	0.930251966177809	0.987400913098935	0.941120535134885	7477/7278/143471/79861	4
Human Diseases	Endocrine and metabolic disease	hsa04936	Alcoholic liver disease	1/161	144/8848	0.00694444444444444	0.381642512077295	-1.01844	0.930483451652081	0.987400913098935	0.941120535134885	9370	1
Environmental Information Processing	Signal transduction	hsa04014	Ras signaling pathway	2/161	238/8848	0.00840336134453781	0.461819510412861	-1.14575	0.934106374705071	0.987400913098935	0.941120535134885	2250/2249	2
Organismal Systems	Endocrine system	hsa04921	Oxytocin signaling pathway	1/161	154/8848	0.00649350649350649	0.356860530773574	-1.09605	0.942328520308205	0.987400913098935	0.941120535134885	114	1
Cellular Processes	Transport and catabolism	hsa04148	Efferocytosis	1/161	157/8848	0.00636942675159236	0.350041539739684	-1.1186	0.945473879927492	0.987400913098935	0.941120535134885	26762	1
Environmental Information Processing	Signal transduction	hsa04390	Hippo signaling pathway	1/161	157/8848	0.00636942675159236	0.350041539739684	-1.1186	0.945473879927492	0.987400913098935	0.941120535134885	7477	1
Human Diseases	Endocrine and metabolic disease	hsa04932	Non-alcoholic fatty liver disease	1/161	157/8848	0.00636942675159236	0.350041539739684	-1.1186	0.945473879927492	0.987400913098935	0.941120535134885	9370	1
Human Diseases	Infectious disease: bacterial	hsa05132	Salmonella infection	2/161	251/8848	0.00796812749003984	0.437900571626537	-1.22985	0.94607836299818	0.987400913098935	0.941120535134885	7278/79861	2
Environmental Information Processing	Signal transduction	hsa04150	mTOR signaling pathway	1/161	158/8848	0.00632911392405063	0.347826086956522	-1.12605	0.946483971439594	0.987400913098935	0.941120535134885	7477	1
Cellular Processes	Transport and catabolism	hsa04144	Endocytosis	2/161	252/8848	0.00793650793650794	0.43616287094548	-1.23618	0.946908574861436	0.987400913098935	0.941120535134885	55040/6457	2
Human Diseases	Infectious disease: viral	hsa05160	Hepatitis C	1/161	159/8848	0.00628930817610063	0.345638501503965	-1.13346	0.94747546517932	0.987400913098935	0.941120535134885	51208	1
Human Diseases	Infectious disease: viral	hsa05161	Hepatitis B	1/161	163/8848	0.00613496932515337	0.33715657508669	-1.16278	0.951262176659785	0.987400913098935	0.941120535134885	6554	1
Environmental Information Processing	Signal transduction	hsa04022	cGMP-PKG signaling pathway	1/161	166/8848	0.00602409638554217	0.331063383970665	-1.18442	0.953923004765622	0.987400913098935	0.941120535134885	114	1
Human Diseases	Cancer: specific types	hsa05225	Hepatocellular carcinoma	1/161	170/8848	0.00588235294117647	0.323273657289003	-1.21284	0.957247490419313	0.987400913098935	0.941120535134885	7477	1
Genetic Information Processing	Translation	hsa03010	Ribosome	1/161	172/8848	0.00581395348837209	0.319514661274014	-1.22687	0.958819210378095	0.987400913098935	0.941120535134885	140801	1
Human Diseases	Infectious disease: viral	hsa05164	Influenza A	1/161	172/8848	0.00581395348837209	0.319514661274014	-1.22687	0.958819210378095	0.987400913098935	0.941120535134885	5644	1
Human Diseases	Infectious disease: bacterial	hsa05152	Tuberculosis	1/161	180/8848	0.00555555555555556	0.305314009661836	-1.28186	0.964552221371003	0.987400913098935	0.941120535134885	10332	1
Organismal Systems	Immune system	hsa04621	NOD-like receptor signaling pathway	1/161	189/8848	0.00529100529100529	0.290775247296986	-1.3417	0.970058563174784	0.987400913098935	0.941120535134885	1670	1
Environmental Information Processing	Signal transduction	hsa04010	MAPK signaling pathway	2/161	300/8848	0.00666666666666667	0.366376811594203	-1.51997	0.975140550972624	0.987400913098935	0.941120535134885	2250/2249	2
Human Diseases	Cancer: overview	hsa05205	Proteoglycans in cancer	1/161	204/8848	0.00490196078431373	0.269394714407502	-1.4372	0.977410451121992	0.987400913098935	0.941120535134885	7477	1
Human Diseases	Cancer: overview	hsa05203	Viral carcinogenesis	1/161	205/8848	0.0048780487804878	0.268080593849417	-1.44339	0.977831195843112	0.987400913098935	0.941120535134885	11317	1
Human Diseases	Cancer: overview	hsa05206	MicroRNAs in cancer	2/161	312/8848	0.00641025641025641	0.352285395763657	-1.58566	0.979515746374086	0.987400913098935	0.941120535134885	8091/1591	2
Human Diseases	Infectious disease: viral	hsa05166	Human T-cell leukemia virus 1 infection	1/161	223/8848	0.00448430493273543	0.246441801520764	-1.55155	0.984201940987402	0.987400913098935	0.941120535134885	114	1
Human Diseases	Infectious disease: viral	hsa05163	Human cytomegalovirus infection	1/161	226/8848	0.00442477876106195	0.243170450173144	-1.56901	0.98507031960788	0.987400913098935	0.941120535134885	114	1
Organismal Systems	Environmental adaptation	hsa04714	Thermogenesis	1/161	235/8848	0.00425531914893617	0.233857539315449	-1.62047	0.987400913098935	0.987400913098935	0.941120535134885	114	1
